# Supplementary material for: Data for automated, high-throughput microscopy analysis of intracellular bacterial colonies using spot detection
Source: Data Brief. 2017 Sep 1;14:643–7. doi: 10.1016/j.dib.2017.08.027 (PMC5587884; doi:10.1016/j.dib.2017.08.027)
Supplement: Supplementary file 2 — Supplementary Excel data sheet. The number and size of intracellular bacterial colonies and the number of cell nuclei per image were quantified using the “Automated Measurement Results”-function. Data were exported to Excel. Supplementary material [file mmc3.xlsx]

## Sheet: Ark1
	Total number of object count:
	Hoechst
		NumberObjectsRestricted
	Well 1	3420
	Well 2	4845
	GFP
		NumberObjectsRestricted
	Well 1	1121
	Well 2	1137
	Area determination (data output from NIS image analysis, area is in µm2)
	Item	Source	FieldID	BinaryID	RoiID	ObjID	ND.T	ND.M	ND.Z	Class	Area
	1	Exp 1 well 1	1	SpotDetection (10x GFP)	N/A	1	N/A	3	N/A		15.57
	2	Exp 1 well 1	1	SpotDetection (10x GFP)	N/A	2	N/A	3	N/A		15.57
	3	Exp 1 well 1	1	SpotDetection (10x GFP)	N/A	3	N/A	3	N/A		36.33
	4	Exp 1 well 1	1	SpotDetection (10x GFP)	N/A	4	N/A	3	N/A		17.3
	5	Exp 1 well 1	1	SpotDetection (10x GFP)	N/A	5	N/A	3	N/A		24.22
	6	Exp 1 well 1	1	SpotDetection (10x GFP)	N/A	6	N/A	3	N/A		15.57
	7	Exp 1 well 1	1	SpotDetection (10x GFP)	N/A	7	N/A	3	N/A		17.3
	8	Exp 1 well 1	1	SpotDetection (10x GFP)	N/A	8	N/A	3	N/A		44.98
	9	Exp 1 well 1	1	SpotDetection (10x GFP)	N/A	9	N/A	3	N/A		17.3
	10	Exp 1 well 1	1	SpotDetection (10x GFP)	N/A	10	N/A	3	N/A		15.57
	11	Exp 1 well 1	1	SpotDetection (10x GFP)	N/A	11	N/A	3	N/A		22.49
	12	Exp 1 well 1	1	SpotDetection (10x GFP)	N/A	12	N/A	3	N/A		17.3
	13	Exp 1 well 1	1	SpotDetection (10x GFP)	N/A	13	N/A	3	N/A		27.68
	14	Exp 1 well 1	1	SpotDetection (10x GFP)	N/A	14	N/A	3	N/A		15.57
	15	Exp 1 well 1	1	SpotDetection (10x GFP)	N/A	15	N/A	3	N/A		17.3
	16	Exp 1 well 1	1	SpotDetection (10x GFP)	N/A	16	N/A	3	N/A		24.22
	17	Exp 1 well 1	1	SpotDetection (10x GFP)	N/A	17	N/A	3	N/A		27.68
	18	Exp 1 well 1	1	SpotDetection (10x GFP)	N/A	18	N/A	3	N/A		15.57
	19	Exp 1 well 1	1	SpotDetection (10x GFP)	N/A	19	N/A	3	N/A		15.57
	20	Exp 1 well 1	1	SpotDetection (10x GFP)	N/A	20	N/A	3	N/A		17.3
	21	Exp 1 well 1	1	SpotDetection (10x GFP)	N/A	21	N/A	3	N/A		15.57
	22	Exp 1 well 1	1	SpotDetection (10x GFP)	N/A	22	N/A	3	N/A		15.57
	23	Exp 1 well 1	1	SpotDetection (10x GFP)	N/A	23	N/A	3	N/A		17.3
	24	Exp 1 well 1	1	SpotDetection (10x GFP)	N/A	24	N/A	3	N/A		20.76
	25	Exp 1 well 1	1	SpotDetection (10x GFP)	N/A	25	N/A	3	N/A		15.57
	26	Exp 1 well 1	1	SpotDetection (10x GFP)	N/A	26	N/A	3	N/A		31.14
	27	Exp 1 well 1	1	SpotDetection (10x GFP)	N/A	27	N/A	3	N/A		15.57
	28	Exp 1 well 1	1	SpotDetection (10x GFP)	N/A	28	N/A	3	N/A		31.14
	29	Exp 1 well 1	1	SpotDetection (10x GFP)	N/A	29	N/A	3	N/A		12.11
	30	Exp 1 well 1	1	SpotDetection (10x GFP)	N/A	30	N/A	3	N/A		15.57
	31	Exp 1 well 1	1	SpotDetection (10x GFP)	N/A	31	N/A	3	N/A		15.57
	32	Exp 1 well 1	1	SpotDetection (10x GFP)	N/A	32	N/A	3	N/A		36.33
	33	Exp 1 well 1	1	SpotDetection (10x GFP)	N/A	33	N/A	3	N/A		10.38
	34	Exp 1 well 1	1	SpotDetection (10x GFP)	N/A	34	N/A	3	N/A		15.57
	35	Exp 1 well 1	1	SpotDetection (10x GFP)	N/A	35	N/A	3	N/A		31.14
	36	Exp 1 well 1	1	SpotDetection (10x GFP)	N/A	36	N/A	3	N/A		15.57
	37	Exp 1 well 1	1	SpotDetection (10x GFP)	N/A	37	N/A	3	N/A		15.57
	38	Exp 1 well 1	1	SpotDetection (10x GFP)	N/A	38	N/A	3	N/A		15.57
	39	Exp 1 well 1	1	SpotDetection (10x GFP)	N/A	39	N/A	3	N/A		15.57
	40	Exp 1 well 1	1	SpotDetection (10x GFP)	N/A	40	N/A	3	N/A		15.57
	41	Exp 1 well 1	1	SpotDetection (10x GFP)	N/A	41	N/A	3	N/A		15.57
	42	Exp 1 well 1	1	SpotDetection (10x GFP)	N/A	42	N/A	3	N/A		19.03
	43	Exp 1 well 1	1	SpotDetection (10x GFP)	N/A	43	N/A	3	N/A		15.57
	44	Exp 1 well 1	1	SpotDetection (10x GFP)	N/A	44	N/A	3	N/A		15.57
	45	Exp 1 well 1	1	SpotDetection (10x GFP)	N/A	45	N/A	3	N/A		15.57
	46	Exp 1 well 1	1	SpotDetection (10x GFP)	N/A	46	N/A	3	N/A		41.52
	47	Exp 1 well 1	1	SpotDetection (10x GFP)	N/A	47	N/A	3	N/A		29.41
	48	Exp 1 well 1	1	SpotDetection (10x GFP)	N/A	48	N/A	3	N/A		17.3
	49	Exp 1 well 1	1	SpotDetection (10x GFP)	N/A	49	N/A	3	N/A		25.95
	50	Exp 1 well 1	1	SpotDetection (10x GFP)	N/A	50	N/A	3	N/A		15.57
	51	Exp 1 well 1	1	SpotDetection (10x GFP)	N/A	51	N/A	3	N/A		15.57
	52	Exp 1 well 1	1	SpotDetection (10x GFP)	N/A	52	N/A	3	N/A		20.76
	53	Exp 1 well 1	1	SpotDetection (10x GFP)	N/A	53	N/A	3	N/A		15.57
	54	Exp 1 well 1	1	SpotDetection (10x GFP)	N/A	54	N/A	3	N/A		20.76
	55	Exp 1 well 1	1	SpotDetection (10x GFP)	N/A	55	N/A	3	N/A		29.41
	56	Exp 1 well 1	1	SpotDetection (10x GFP)	N/A	56	N/A	3	N/A		15.57
	57	Exp 1 well 1	1	SpotDetection (10x GFP)	N/A	57	N/A	3	N/A		15.57
	58	Exp 1 well 1	1	SpotDetection (10x GFP)	N/A	58	N/A	3	N/A		38.06
	59	Exp 1 well 1	1	SpotDetection (10x GFP)	N/A	59	N/A	3	N/A		15.57
	60	Exp 1 well 1	1	SpotDetection (10x GFP)	N/A	60	N/A	3	N/A		15.57
	61	Exp 1 well 1	1	SpotDetection (10x GFP)	N/A	61	N/A	3	N/A		15.57
	62	Exp 1 well 1	1	SpotDetection (10x GFP)	N/A	62	N/A	3	N/A		29.41
	63	Exp 1 well 1	1	SpotDetection (10x GFP)	N/A	63	N/A	3	N/A		17.3
	64	Exp 1 well 1	1	SpotDetection (10x GFP)	N/A	64	N/A	3	N/A		41.52
	65	Exp 1 well 1	1	SpotDetection (10x GFP)	N/A	65	N/A	3	N/A		29.41
	66	Exp 1 well 1	1	SpotDetection (10x GFP)	N/A	66	N/A	3	N/A		51.9
	67	Exp 1 well 1	1	SpotDetection (10x GFP)	N/A	67	N/A	3	N/A		17.3
	68	Exp 1 well 1	1	SpotDetection (10x GFP)	N/A	68	N/A	3	N/A		15.57
	69	Exp 1 well 1	1	SpotDetection (10x GFP)	N/A	69	N/A	3	N/A		15.57
	70	Exp 1 well 1	1	SpotDetection (10x GFP)	N/A	70	N/A	3	N/A		15.57
	71	Exp 1 well 1	1	SpotDetection (10x GFP)	N/A	71	N/A	3	N/A		17.3
	72	Exp 1 well 1	1	SpotDetection (10x GFP)	N/A	72	N/A	3	N/A		31.14
	73	Exp 1 well 1	1	SpotDetection (10x GFP)	N/A	73	N/A	3	N/A		29.41
	74	Exp 1 well 1	1	SpotDetection (10x GFP)	N/A	74	N/A	3	N/A		15.57
	75	Exp 1 well 1	1	SpotDetection (10x GFP)	N/A	75	N/A	3	N/A		10.38
	76	Exp 1 well 1	1	SpotDetection (10x GFP)	N/A	76	N/A	3	N/A		15.57
	77	Exp 1 well 1	1	SpotDetection (10x GFP)	N/A	77	N/A	3	N/A		44.98
	78	Exp 1 well 1	1	SpotDetection (10x GFP)	N/A	78	N/A	3	N/A		15.57
	79	Exp 1 well 1	1	SpotDetection (10x GFP)	N/A	79	N/A	3	N/A		36.33
	80	Exp 1 well 1	1	SpotDetection (10x GFP)	N/A	80	N/A	3	N/A		17.3
	81	Exp 1 well 1	1	SpotDetection (10x GFP)	N/A	81	N/A	3	N/A		10.38
	82	Exp 1 well 1	1	SpotDetection (10x GFP)	N/A	82	N/A	3	N/A		15.57
	83	Exp 1 well 1	1	SpotDetection (10x GFP)	N/A	83	N/A	3	N/A		39.79
	84	Exp 1 well 1	1	SpotDetection (10x GFP)	N/A	84	N/A	3	N/A		34.6
	85	Exp 1 well 1	1	SpotDetection (10x GFP)	N/A	85	N/A	3	N/A		36.33
	86	Exp 1 well 1	1	SpotDetection (10x GFP)	N/A	86	N/A	3	N/A		24.22
	87	Exp 1 well 1	1	SpotDetection (10x GFP)	N/A	87	N/A	3	N/A		15.57
	88	Exp 1 well 1	1	SpotDetection (10x GFP)	N/A	88	N/A	3	N/A		15.57
	89	Exp 1 well 1	1	SpotDetection (10x GFP)	N/A	89	N/A	3	N/A		17.3
	90	Exp 1 well 1	1	SpotDetection (10x GFP)	N/A	90	N/A	3	N/A		15.57
	91	Exp 1 well 1	1	SpotDetection (10x GFP)	N/A	91	N/A	3	N/A		31.14
	92	Exp 1 well 1	1	SpotDetection (10x GFP)	N/A	92	N/A	3	N/A		27.68
	93	Exp 1 well 1	1	SpotDetection (10x GFP)	N/A	93	N/A	3	N/A		17.3
	94	Exp 1 well 1	1	SpotDetection (10x GFP)	N/A	94	N/A	3	N/A		17.3
	95	Exp 1 well 1	1	SpotDetection (10x GFP)	N/A	95	N/A	3	N/A		15.57
	96	Exp 1 well 1	1	SpotDetection (10x GFP)	N/A	96	N/A	3	N/A		15.57
	97	Exp 1 well 1	1	SpotDetection (10x GFP)	N/A	97	N/A	3	N/A		27.68
	98	Exp 1 well 1	1	SpotDetection (10x GFP)	N/A	98	N/A	3	N/A		34.6
	99	Exp 1 well 1	1	SpotDetection (10x GFP)	N/A	99	N/A	3	N/A		46.71
	100	Exp 1 well 1	1	SpotDetection (10x GFP)	N/A	100	N/A	3	N/A		32.87
	101	Exp 1 well 1	1	SpotDetection (10x GFP)	N/A	101	N/A	3	N/A		15.57
	102	Exp 1 well 1	1	SpotDetection (10x GFP)	N/A	102	N/A	3	N/A		15.57
	103	Exp 1 well 1	1	SpotDetection (10x GFP)	N/A	103	N/A	3	N/A		17.3
	104	Exp 1 well 1	1	SpotDetection (10x GFP)	N/A	104	N/A	3	N/A		48.44
	105	Exp 1 well 1	1	SpotDetection (10x GFP)	N/A	105	N/A	3	N/A		15.57
	106	Exp 1 well 1	1	SpotDetection (10x GFP)	N/A	106	N/A	3	N/A		15.57
	107	Exp 1 well 1	1	SpotDetection (10x GFP)	N/A	107	N/A	3	N/A		22.49
	108	Exp 1 well 1	1	SpotDetection (10x GFP)	N/A	108	N/A	3	N/A		15.57
	109	Exp 1 well 1	1	SpotDetection (10x GFP)	N/A	109	N/A	3	N/A		44.98
	110	Exp 1 well 1	1	SpotDetection (10x GFP)	N/A	110	N/A	3	N/A		19.03
	111	Exp 1 well 1	1	SpotDetection (10x GFP)	N/A	111	N/A	3	N/A		15.57
	112	Exp 1 well 1	1	SpotDetection (10x GFP)	N/A	112	N/A	3	N/A		19.03
	113	Exp 1 well 1	1	SpotDetection (10x GFP)	N/A	113	N/A	3	N/A		25.95
	114	Exp 1 well 1	1	SpotDetection (10x GFP)	N/A	114	N/A	3	N/A		24.22
	115	Exp 1 well 1	1	SpotDetection (10x GFP)	N/A	115	N/A	3	N/A		20.76
	116	Exp 1 well 1	1	SpotDetection (10x GFP)	N/A	116	N/A	3	N/A		15.57
	117	Exp 1 well 1	1	SpotDetection (10x GFP)	N/A	117	N/A	3	N/A		22.49
	118	Exp 1 well 1	1	SpotDetection (10x GFP)	N/A	118	N/A	3	N/A		24.22
	119	Exp 1 well 1	1	SpotDetection (10x GFP)	N/A	119	N/A	3	N/A		44.98
	120	Exp 1 well 1	1	SpotDetection (10x GFP)	N/A	120	N/A	3	N/A		15.57
	121	Exp 1 well 1	1	SpotDetection (10x GFP)	N/A	121	N/A	3	N/A		17.3
	122	Exp 1 well 1	1	SpotDetection (10x GFP)	N/A	122	N/A	3	N/A		44.98
	123	Exp 1 well 1	1	SpotDetection (10x GFP)	N/A	123	N/A	3	N/A		19.03
	124	Exp 1 well 1	1	SpotDetection (10x GFP)	N/A	124	N/A	3	N/A		19.03
	125	Exp 1 well 1	1	SpotDetection (10x GFP)	N/A	125	N/A	3	N/A		22.49
	126	Exp 1 well 1	1	SpotDetection (10x GFP)	N/A	126	N/A	3	N/A		20.76
	127	Exp 1 well 1	1	SpotDetection (10x GFP)	N/A	127	N/A	3	N/A		32.87
	128	Exp 1 well 1	1	SpotDetection (10x GFP)	N/A	128	N/A	3	N/A		27.68
	129	Exp 1 well 1	1	SpotDetection (10x GFP)	N/A	129	N/A	3	N/A		24.22
	130	Exp 1 well 1	1	SpotDetection (10x GFP)	N/A	130	N/A	3	N/A		29.41
	131	Exp 1 well 1	1	SpotDetection (10x GFP)	N/A	131	N/A	3	N/A		15.57
	132	Exp 1 well 1	1	SpotDetection (10x GFP)	N/A	132	N/A	3	N/A		44.98
	133	Exp 1 well 1	1	SpotDetection (10x GFP)	N/A	133	N/A	3	N/A		17.3
	134	Exp 1 well 1	1	SpotDetection (10x GFP)	N/A	134	N/A	3	N/A		29.41
	135	Exp 1 well 1	1	SpotDetection (10x GFP)	N/A	135	N/A	3	N/A		43.25
	136	Exp 1 well 1	1	SpotDetection (10x GFP)	N/A	136	N/A	3	N/A		29.41
	137	Exp 1 well 1	1	SpotDetection (10x GFP)	N/A	137	N/A	3	N/A		34.6
	138	Exp 1 well 1	1	SpotDetection (10x GFP)	N/A	138	N/A	3	N/A		20.76
	139	Exp 1 well 1	1	SpotDetection (10x GFP)	N/A	139	N/A	3	N/A		15.57
	140	Exp 1 well 1	1	SpotDetection (10x GFP)	N/A	140	N/A	3	N/A		31.14
	141	Exp 1 well 1	1	SpotDetection (10x GFP)	N/A	141	N/A	3	N/A		24.22
	142	Exp 1 well 1	1	SpotDetection (10x GFP)	N/A	142	N/A	3	N/A		27.68
	143	Exp 1 well 1	1	SpotDetection (10x GFP)	N/A	143	N/A	3	N/A		25.95
	144	Exp 1 well 1	1	SpotDetection (10x GFP)	N/A	144	N/A	3	N/A		34.6
	145	Exp 1 well 1	1	SpotDetection (10x GFP)	N/A	145	N/A	3	N/A		22.49
	146	Exp 1 well 1	1	SpotDetection (10x GFP)	N/A	146	N/A	3	N/A		34.6
	147	Exp 1 well 1	1	SpotDetection (10x GFP)	N/A	147	N/A	3	N/A		15.57
	148	Exp 1 well 1	1	SpotDetection (10x GFP)	N/A	148	N/A	3	N/A		38.06
	149	Exp 1 well 1	1	SpotDetection (10x GFP)	N/A	149	N/A	3	N/A		15.57
	150	Exp 1 well 1	1	SpotDetection (10x GFP)	N/A	150	N/A	3	N/A		15.57
	151	Exp 1 well 1	1	SpotDetection (10x GFP)	N/A	151	N/A	3	N/A		12.11
	152	Exp 1 well 1	1	SpotDetection (10x GFP)	N/A	152	N/A	3	N/A		31.14
	153	Exp 1 well 1	1	SpotDetection (10x GFP)	N/A	153	N/A	3	N/A		24.22
	154	Exp 1 well 1	1	SpotDetection (10x GFP)	N/A	154	N/A	3	N/A		27.68
	155	Exp 1 well 1	1	SpotDetection (10x GFP)	N/A	155	N/A	3	N/A		15.57
	156	Exp 1 well 1	1	SpotDetection (10x GFP)	N/A	156	N/A	3	N/A		15.57
	157	Exp 1 well 1	1	SpotDetection (10x GFP)	N/A	157	N/A	3	N/A		20.76
	158	Exp 1 well 1	1	SpotDetection (10x GFP)	N/A	158	N/A	3	N/A		22.49
	159	Exp 1 well 1	1	SpotDetection (10x GFP)	N/A	159	N/A	3	N/A		25.95
	160	Exp 1 well 1	1	SpotDetection (10x GFP)	N/A	160	N/A	3	N/A		39.79
	161	Exp 1 well 1	1	SpotDetection (10x GFP)	N/A	161	N/A	3	N/A		15.57
	162	Exp 1 well 1	1	SpotDetection (10x GFP)	N/A	162	N/A	3	N/A		15.57
	163	Exp 1 well 1	1	SpotDetection (10x GFP)	N/A	163	N/A	3	N/A		15.57
	164	Exp 1 well 1	1	SpotDetection (10x GFP)	N/A	164	N/A	3	N/A		15.57
	165	Exp 1 well 1	1	SpotDetection (10x GFP)	N/A	165	N/A	3	N/A		24.22
	166	Exp 1 well 1	1	SpotDetection (10x GFP)	N/A	166	N/A	3	N/A		19.03
	167	Exp 1 well 1	1	SpotDetection (10x GFP)	N/A	167	N/A	3	N/A		17.3
	168	Exp 1 well 1	1	SpotDetection (10x GFP)	N/A	168	N/A	3	N/A		48.44
	169	Exp 1 well 1	1	SpotDetection (10x GFP)	N/A	169	N/A	3	N/A		20.76
	170	Exp 1 well 1	1	SpotDetection (10x GFP)	N/A	170	N/A	3	N/A		17.3
	171	Exp 1 well 1	1	SpotDetection (10x GFP)	N/A	171	N/A	3	N/A		15.57
	172	Exp 1 well 1	1	SpotDetection (10x GFP)	N/A	172	N/A	3	N/A		15.57
	173	Exp 1 well 1	1	SpotDetection (10x GFP)	N/A	173	N/A	3	N/A		17.3
	174	Exp 1 well 1	1	SpotDetection (10x GFP)	N/A	174	N/A	3	N/A		38.06
	175	Exp 1 well 1	1	SpotDetection (10x GFP)	N/A	175	N/A	3	N/A		15.57
	176	Exp 1 well 1	1	SpotDetection (10x GFP)	N/A	176	N/A	3	N/A		15.57
	177	Exp 1 well 1	1	SpotDetection (10x GFP)	N/A	177	N/A	3	N/A		17.3
	178	Exp 1 well 1	1	SpotDetection (10x GFP)	N/A	178	N/A	3	N/A		34.6
	179	Exp 1 well 1	1	SpotDetection (10x GFP)	N/A	179	N/A	3	N/A		20.76
	180	Exp 1 well 1	1	SpotDetection (10x GFP)	N/A	180	N/A	3	N/A		15.57
	181	Exp 1 well 1	1	SpotDetection (10x GFP)	N/A	181	N/A	3	N/A		22.49
	182	Exp 1 well 1	1	SpotDetection (10x GFP)	N/A	182	N/A	3	N/A		13.84
	183	Exp 1 well 1	1	SpotDetection (10x GFP)	N/A	183	N/A	3	N/A		32.87
	184	Exp 1 well 1	1	SpotDetection (10x GFP)	N/A	184	N/A	3	N/A		22.49
	185	Exp 1 well 1	1	SpotDetection (10x GFP)	N/A	185	N/A	3	N/A		12.11
	186	Exp 1 well 1	1	SpotDetection (10x GFP)	N/A	186	N/A	3	N/A		15.57
	187	Exp 1 well 1	1	SpotDetection (10x GFP)	N/A	187	N/A	3	N/A		19.03
	188	Exp 1 well 1	1	SpotDetection (10x GFP)	N/A	188	N/A	3	N/A		15.57
	189	Exp 1 well 1	1	SpotDetection (10x GFP)	N/A	189	N/A	3	N/A		22.49
	190	Exp 1 well 1	1	SpotDetection (10x GFP)	N/A	190	N/A	3	N/A		15.57
	191	Exp 1 well 1	1	SpotDetection (10x GFP)	N/A	191	N/A	3	N/A		15.57
	192	Exp 1 well 1	1	SpotDetection (10x GFP)	N/A	192	N/A	3	N/A		20.76
	193	Exp 1 well 1	1	SpotDetection (10x GFP)	N/A	193	N/A	3	N/A		24.22
	194	Exp 1 well 1	1	SpotDetection (10x GFP)	N/A	194	N/A	3	N/A		24.22
	195	Exp 1 well 1	1	SpotDetection (10x GFP)	N/A	195	N/A	3	N/A		44.98
	196	Exp 1 well 1	1	SpotDetection (10x GFP)	N/A	196	N/A	3	N/A		22.49
	197	Exp 1 well 1	1	SpotDetection (10x GFP)	N/A	197	N/A	3	N/A		17.3
	198	Exp 1 well 1	1	SpotDetection (10x GFP)	N/A	198	N/A	3	N/A		48.44
	199	Exp 1 well 1	1	SpotDetection (10x GFP)	N/A	199	N/A	3	N/A		15.57
	200	Exp 1 well 1	1	SpotDetection (10x GFP)	N/A	200	N/A	3	N/A		15.57
	201	Exp 1 well 1	1	SpotDetection (10x GFP)	N/A	201	N/A	3	N/A		15.57
	202	Exp 1 well 1	1	SpotDetection (10x GFP)	N/A	202	N/A	3	N/A		29.41
	203	Exp 1 well 1	1	SpotDetection (10x GFP)	N/A	203	N/A	3	N/A		17.3
	204	Exp 1 well 1	1	SpotDetection (10x GFP)	N/A	204	N/A	3	N/A		17.3
	205	Exp 1 well 1	1	SpotDetection (10x GFP)	N/A	205	N/A	3	N/A		36.33
	206	Exp 1 well 1	1	SpotDetection (10x GFP)	N/A	206	N/A	3	N/A		19.03
	207	Exp 1 well 1	1	SpotDetection (10x GFP)	N/A	207	N/A	3	N/A		27.68
	208	Exp 1 well 1	1	SpotDetection (10x GFP)	N/A	208	N/A	3	N/A		17.3
	209	Exp 1 well 1	1	SpotDetection (10x GFP)	N/A	209	N/A	3	N/A		38.06
	210	Exp 1 well 1	1	SpotDetection (10x GFP)	N/A	210	N/A	3	N/A		29.41
	211	Exp 1 well 1	1	SpotDetection (10x GFP)	N/A	211	N/A	3	N/A		15.57
	212	Exp 1 well 1	1	SpotDetection (10x GFP)	N/A	212	N/A	3	N/A		31.14
	213	Exp 1 well 1	1	SpotDetection (10x GFP)	N/A	213	N/A	3	N/A		51.9
	214	Exp 1 well 1	1	SpotDetection (10x GFP)	N/A	214	N/A	3	N/A		38.06
	215	Exp 1 well 1	1	SpotDetection (10x GFP)	N/A	215	N/A	3	N/A		22.49
	216	Exp 1 well 1	1	SpotDetection (10x GFP)	N/A	216	N/A	3	N/A		36.33
	217	Exp 1 well 1	1	SpotDetection (10x GFP)	N/A	217	N/A	3	N/A		22.49
	218	Exp 1 well 1	1	SpotDetection (10x GFP)	N/A	218	N/A	3	N/A		15.57
	219	Exp 1 well 1	1	SpotDetection (10x GFP)	N/A	219	N/A	3	N/A		17.3
	220	Exp 1 well 1	1	SpotDetection (10x GFP)	N/A	220	N/A	3	N/A		17.3
	221	Exp 1 well 1	1	SpotDetection (10x GFP)	N/A	221	N/A	3	N/A		24.22
	222	Exp 1 well 1	1	SpotDetection (10x GFP)	N/A	222	N/A	3	N/A		17.3
	223	Exp 1 well 1	1	SpotDetection (10x GFP)	N/A	223	N/A	3	N/A		41.52
	224	Exp 1 well 1	1	SpotDetection (10x GFP)	N/A	224	N/A	3	N/A		44.98
	225	Exp 1 well 1	1	SpotDetection (10x GFP)	N/A	225	N/A	3	N/A		55.36
	226	Exp 1 well 1	1	SpotDetection (10x GFP)	N/A	226	N/A	3	N/A		15.57
	227	Exp 1 well 1	1	SpotDetection (10x GFP)	N/A	227	N/A	3	N/A		15.57
	228	Exp 1 well 1	1	SpotDetection (10x GFP)	N/A	228	N/A	3	N/A		22.49
	229	Exp 1 well 1	1	SpotDetection (10x GFP)	N/A	229	N/A	3	N/A		15.57
	230	Exp 1 well 1	1	SpotDetection (10x GFP)	N/A	230	N/A	3	N/A		15.57
	231	Exp 1 well 1	1	SpotDetection (10x GFP)	N/A	231	N/A	3	N/A		34.6
	232	Exp 1 well 1	1	SpotDetection (10x GFP)	N/A	232	N/A	3	N/A		20.76
	233	Exp 1 well 1	1	SpotDetection (10x GFP)	N/A	233	N/A	3	N/A		34.6
	234	Exp 1 well 1	1	SpotDetection (10x GFP)	N/A	234	N/A	3	N/A		15.57
	235	Exp 1 well 1	1	SpotDetection (10x GFP)	N/A	235	N/A	3	N/A		44.98
	236	Exp 1 well 1	1	SpotDetection (10x GFP)	N/A	236	N/A	3	N/A		17.3
	237	Exp 1 well 1	1	SpotDetection (10x GFP)	N/A	237	N/A	3	N/A		34.6
	238	Exp 1 well 1	1	SpotDetection (10x GFP)	N/A	238	N/A	3	N/A		15.57
	239	Exp 1 well 1	1	SpotDetection (10x GFP)	N/A	239	N/A	3	N/A		15.57
	240	Exp 1 well 1	1	SpotDetection (10x GFP)	N/A	240	N/A	3	N/A		15.57
	241	Exp 1 well 1	1	SpotDetection (10x GFP)	N/A	241	N/A	3	N/A		51.9
	242	Exp 1 well 1	1	SpotDetection (10x GFP)	N/A	242	N/A	3	N/A		22.49
	243	Exp 1 well 1	1	SpotDetection (10x GFP)	N/A	243	N/A	3	N/A		44.98
	244	Exp 1 well 1	1	SpotDetection (10x GFP)	N/A	244	N/A	3	N/A		44.98
	245	Exp 1 well 1	1	SpotDetection (10x GFP)	N/A	245	N/A	3	N/A		17.3
	246	Exp 1 well 1	1	SpotDetection (10x GFP)	N/A	246	N/A	3	N/A		19.03
	247	Exp 1 well 1	1	SpotDetection (10x GFP)	N/A	247	N/A	3	N/A		25.95
	248	Exp 1 well 1	1	SpotDetection (10x GFP)	N/A	248	N/A	3	N/A		36.33
	249	Exp 1 well 1	1	SpotDetection (10x GFP)	N/A	249	N/A	3	N/A		27.68
	250	Exp 1 well 1	1	SpotDetection (10x GFP)	N/A	250	N/A	3	N/A		22.49
	251	Exp 1 well 1	1	SpotDetection (10x GFP)	N/A	251	N/A	3	N/A		29.41
	252	Exp 1 well 1	1	SpotDetection (10x GFP)	N/A	252	N/A	3	N/A		46.71
	253	Exp 1 well 1	1	SpotDetection (10x GFP)	N/A	253	N/A	3	N/A		17.3
	254	Exp 1 well 1	1	SpotDetection (10x GFP)	N/A	254	N/A	3	N/A		20.76
	255	Exp 1 well 1	1	SpotDetection (10x GFP)	N/A	255	N/A	3	N/A		22.49
	256	Exp 1 well 1	1	SpotDetection (10x GFP)	N/A	256	N/A	3	N/A		31.14
	257	Exp 1 well 1	1	SpotDetection (10x GFP)	N/A	257	N/A	3	N/A		22.49
	258	Exp 1 well 1	1	SpotDetection (10x GFP)	N/A	258	N/A	3	N/A		15.57
	259	Exp 1 well 1	1	SpotDetection (10x GFP)	N/A	259	N/A	3	N/A		8.65
	260	Exp 1 well 1	1	SpotDetection (10x GFP)	N/A	260	N/A	3	N/A		22.49
	261	Exp 1 well 1	1	SpotDetection (10x GFP)	N/A	261	N/A	3	N/A		13.84
	262	Exp 1 well 1	1	SpotDetection (10x GFP)	N/A	262	N/A	3	N/A		19.03
	263	Exp 1 well 1	1	SpotDetection (10x GFP)	N/A	263	N/A	3	N/A		20.76
	264	Exp 1 well 1	1	SpotDetection (10x GFP)	N/A	264	N/A	3	N/A		19.03
	265	Exp 1 well 1	1	SpotDetection (10x GFP)	N/A	265	N/A	3	N/A		34.6
	266	Exp 1 well 1	1	SpotDetection (10x GFP)	N/A	266	N/A	3	N/A		15.57
	267	Exp 1 well 1	1	SpotDetection (10x GFP)	N/A	267	N/A	3	N/A		15.57
	268	Exp 1 well 1	1	SpotDetection (10x GFP)	N/A	268	N/A	3	N/A		29.41
	269	Exp 1 well 1	1	SpotDetection (10x GFP)	N/A	269	N/A	3	N/A		24.22
	270	Exp 1 well 1	1	SpotDetection (10x GFP)	N/A	270	N/A	3	N/A		19.03
	271	Exp 1 well 1	1	SpotDetection (10x GFP)	N/A	271	N/A	3	N/A		50.17
	272	Exp 1 well 1	1	SpotDetection (10x GFP)	N/A	272	N/A	3	N/A		22.49
	273	Exp 1 well 1	1	SpotDetection (10x GFP)	N/A	273	N/A	3	N/A		53.63
	274	Exp 1 well 1	1	SpotDetection (10x GFP)	N/A	274	N/A	3	N/A		34.6
	275	Exp 1 well 1	1	SpotDetection (10x GFP)	N/A	275	N/A	3	N/A		20.76
	276	Exp 1 well 1	1	SpotDetection (10x GFP)	N/A	276	N/A	3	N/A		22.49
	277	Exp 1 well 1	1	SpotDetection (10x GFP)	N/A	277	N/A	3	N/A		27.68
	278	Exp 1 well 1	1	SpotDetection (10x GFP)	N/A	278	N/A	3	N/A		17.3
	279	Exp 1 well 1	1	SpotDetection (10x GFP)	N/A	279	N/A	3	N/A		15.57
	280	Exp 1 well 1	1	SpotDetection (10x GFP)	N/A	280	N/A	3	N/A		15.57
	281	Exp 1 well 1	1	SpotDetection (10x GFP)	N/A	281	N/A	3	N/A		36.33
	282	Exp 1 well 1	1	SpotDetection (10x GFP)	N/A	282	N/A	3	N/A		15.57
	283	Exp 1 well 1	1	SpotDetection (10x GFP)	N/A	283	N/A	3	N/A		39.79
	284	Exp 1 well 1	1	SpotDetection (10x GFP)	N/A	284	N/A	3	N/A		58.82
	285	Exp 1 well 1	1	SpotDetection (10x GFP)	N/A	285	N/A	3	N/A		15.57
	286	Exp 1 well 1	1	SpotDetection (10x GFP)	N/A	286	N/A	3	N/A		29.41
	287	Exp 1 well 1	1	SpotDetection (10x GFP)	N/A	287	N/A	3	N/A		41.52
	288	Exp 1 well 1	1	SpotDetection (10x GFP)	N/A	288	N/A	3	N/A		36.33
	289	Exp 1 well 1	1	SpotDetection (10x GFP)	N/A	289	N/A	3	N/A		15.57
	290	Exp 1 well 1	1	SpotDetection (10x GFP)	N/A	290	N/A	3	N/A		15.57
	291	Exp 1 well 1	1	SpotDetection (10x GFP)	N/A	291	N/A	3	N/A		17.3
	292	Exp 1 well 1	1	SpotDetection (10x GFP)	N/A	292	N/A	3	N/A		15.57
	293	Exp 1 well 1	1	SpotDetection (10x GFP)	N/A	293	N/A	3	N/A		44.98
	294	Exp 1 well 1	1	SpotDetection (10x GFP)	N/A	294	N/A	3	N/A		41.52
	295	Exp 1 well 1	1	SpotDetection (10x GFP)	N/A	295	N/A	3	N/A		15.57
	296	Exp 1 well 1	1	SpotDetection (10x GFP)	N/A	296	N/A	3	N/A		34.6
	297	Exp 1 well 1	1	SpotDetection (10x GFP)	N/A	297	N/A	3	N/A		44.98
	298	Exp 1 well 1	1	SpotDetection (10x GFP)	N/A	298	N/A	3	N/A		15.57
	299	Exp 1 well 1	1	SpotDetection (10x GFP)	N/A	299	N/A	3	N/A		15.57
	300	Exp 1 well 1	1	SpotDetection (10x GFP)	N/A	300	N/A	3	N/A		17.3
	301	Exp 1 well 1	1	SpotDetection (10x GFP)	N/A	301	N/A	3	N/A		24.22
	302	Exp 1 well 1	1	SpotDetection (10x GFP)	N/A	302	N/A	3	N/A		15.57
	303	Exp 1 well 1	1	SpotDetection (10x GFP)	N/A	303	N/A	3	N/A		15.57
	304	Exp 1 well 1	1	SpotDetection (10x GFP)	N/A	304	N/A	3	N/A		19.03
	305	Exp 1 well 1	1	SpotDetection (10x GFP)	N/A	305	N/A	3	N/A		25.95
	306	Exp 1 well 1	1	SpotDetection (10x GFP)	N/A	306	N/A	3	N/A		24.22
	307	Exp 1 well 1	1	SpotDetection (10x GFP)	N/A	307	N/A	3	N/A		50.17
	308	Exp 1 well 1	1	SpotDetection (10x GFP)	N/A	308	N/A	3	N/A		15.57
	309	Exp 1 well 1	1	SpotDetection (10x GFP)	N/A	309	N/A	3	N/A		29.41
	310	Exp 1 well 1	1	SpotDetection (10x GFP)	N/A	310	N/A	3	N/A		24.22
	311	Exp 1 well 1	1	SpotDetection (10x GFP)	N/A	311	N/A	3	N/A		31.14
	312	Exp 1 well 1	1	SpotDetection (10x GFP)	N/A	312	N/A	3	N/A		22.49
	313	Exp 1 well 1	1	SpotDetection (10x GFP)	N/A	313	N/A	3	N/A		17.3
	314	Exp 1 well 1	1	SpotDetection (10x GFP)	N/A	314	N/A	3	N/A		32.87
	315	Exp 1 well 1	1	SpotDetection (10x GFP)	N/A	315	N/A	3	N/A		43.25
	316	Exp 1 well 1	1	SpotDetection (10x GFP)	N/A	316	N/A	3	N/A		20.76
	317	Exp 1 well 1	1	SpotDetection (10x GFP)	N/A	317	N/A	3	N/A		19.03
	318	Exp 1 well 1	1	SpotDetection (10x GFP)	N/A	318	N/A	3	N/A		15.57
	319	Exp 1 well 1	1	SpotDetection (10x GFP)	N/A	319	N/A	3	N/A		15.57
	320	Exp 1 well 1	1	SpotDetection (10x GFP)	N/A	320	N/A	3	N/A		17.3
	321	Exp 1 well 1	1	SpotDetection (10x GFP)	N/A	321	N/A	3	N/A		15.57
	322	Exp 1 well 1	1	SpotDetection (10x GFP)	N/A	322	N/A	3	N/A		22.49
	323	Exp 1 well 1	1	SpotDetection (10x GFP)	N/A	323	N/A	3	N/A		15.57
	324	Exp 1 well 1	1	SpotDetection (10x GFP)	N/A	324	N/A	3	N/A		15.57
	325	Exp 1 well 1	1	SpotDetection (10x GFP)	N/A	325	N/A	3	N/A		31.14
	326	Exp 1 well 1	1	SpotDetection (10x GFP)	N/A	326	N/A	3	N/A		51.9
	327	Exp 1 well 1	1	SpotDetection (10x GFP)	N/A	327	N/A	3	N/A		29.41
	328	Exp 1 well 1	1	SpotDetection (10x GFP)	N/A	328	N/A	3	N/A		17.3
	329	Exp 1 well 1	1	SpotDetection (10x GFP)	N/A	329	N/A	3	N/A		24.22
	330	Exp 1 well 1	1	SpotDetection (10x GFP)	N/A	330	N/A	3	N/A		15.57
	331	Exp 1 well 1	1	SpotDetection (10x GFP)	N/A	331	N/A	3	N/A		17.3
	332	Exp 1 well 1	1	SpotDetection (10x GFP)	N/A	332	N/A	3	N/A		19.03
	333	Exp 1 well 1	1	SpotDetection (10x GFP)	N/A	333	N/A	3	N/A		27.68
	334	Exp 1 well 1	1	SpotDetection (10x GFP)	N/A	334	N/A	3	N/A		44.98
	335	Exp 1 well 1	1	SpotDetection (10x GFP)	N/A	335	N/A	3	N/A		15.57
	336	Exp 1 well 1	1	SpotDetection (10x GFP)	N/A	336	N/A	3	N/A		24.22
	337	Exp 1 well 1	1	SpotDetection (10x GFP)	N/A	337	N/A	3	N/A		27.68
	338	Exp 1 well 1	1	SpotDetection (10x GFP)	N/A	338	N/A	3	N/A		15.57
	339	Exp 1 well 1	1	SpotDetection (10x GFP)	N/A	339	N/A	3	N/A		15.57
	340	Exp 1 well 1	1	SpotDetection (10x GFP)	N/A	340	N/A	3	N/A		17.3
	341	Exp 1 well 1	1	SpotDetection (10x GFP)	N/A	341	N/A	3	N/A		22.49
	342	Exp 1 well 1	1	SpotDetection (10x GFP)	N/A	342	N/A	3	N/A		36.33
	343	Exp 1 well 1	1	SpotDetection (10x GFP)	N/A	343	N/A	3	N/A		22.49
	344	Exp 1 well 1	1	SpotDetection (10x GFP)	N/A	344	N/A	3	N/A		29.41
	345	Exp 1 well 1	1	SpotDetection (10x GFP)	N/A	345	N/A	3	N/A		15.57
	346	Exp 1 well 1	1	SpotDetection (10x GFP)	N/A	346	N/A	3	N/A		44.98
	347	Exp 1 well 1	1	SpotDetection (10x GFP)	N/A	347	N/A	3	N/A		50.17
	348	Exp 1 well 1	1	SpotDetection (10x GFP)	N/A	348	N/A	3	N/A		41.52
	349	Exp 1 well 1	1	SpotDetection (10x GFP)	N/A	349	N/A	3	N/A		15.57
	350	Exp 1 well 1	1	SpotDetection (10x GFP)	N/A	350	N/A	3	N/A		15.57
	351	Exp 1 well 1	1	SpotDetection (10x GFP)	N/A	351	N/A	3	N/A		15.57
	352	Exp 1 well 1	1	SpotDetection (10x GFP)	N/A	352	N/A	3	N/A		31.14
	353	Exp 1 well 1	1	SpotDetection (10x GFP)	N/A	353	N/A	3	N/A		34.6
	354	Exp 1 well 1	1	SpotDetection (10x GFP)	N/A	354	N/A	3	N/A		55.36
	355	Exp 1 well 1	1	SpotDetection (10x GFP)	N/A	355	N/A	3	N/A		19.03
	356	Exp 1 well 1	1	SpotDetection (10x GFP)	N/A	356	N/A	3	N/A		15.57
	357	Exp 1 well 1	1	SpotDetection (10x GFP)	N/A	357	N/A	3	N/A		22.49
	358	Exp 1 well 1	1	SpotDetection (10x GFP)	N/A	358	N/A	3	N/A		44.98
	359	Exp 1 well 1	1	SpotDetection (10x GFP)	N/A	359	N/A	3	N/A		27.68
	360	Exp 1 well 1	1	SpotDetection (10x GFP)	N/A	360	N/A	3	N/A		15.57
	361	Exp 1 well 1	1	SpotDetection (10x GFP)	N/A	361	N/A	3	N/A		15.57
	362	Exp 1 well 1	1	SpotDetection (10x GFP)	N/A	362	N/A	3	N/A		29.41
	363	Exp 1 well 1	1	SpotDetection (10x GFP)	N/A	363	N/A	3	N/A		36.33
	364	Exp 1 well 1	1	SpotDetection (10x GFP)	N/A	364	N/A	3	N/A		22.49
	365	Exp 1 well 1	1	SpotDetection (10x GFP)	N/A	365	N/A	3	N/A		15.57
	366	Exp 1 well 1	1	SpotDetection (10x GFP)	N/A	366	N/A	3	N/A		22.49
	367	Exp 1 well 1	1	SpotDetection (10x GFP)	N/A	367	N/A	3	N/A		29.41
	368	Exp 1 well 1	1	SpotDetection (10x GFP)	N/A	368	N/A	3	N/A		17.3
	369	Exp 1 well 1	1	SpotDetection (10x GFP)	N/A	369	N/A	3	N/A		15.57
	370	Exp 1 well 1	1	SpotDetection (10x GFP)	N/A	370	N/A	3	N/A		24.22
	371	Exp 1 well 1	1	SpotDetection (10x GFP)	N/A	371	N/A	3	N/A		27.68
	372	Exp 1 well 1	1	SpotDetection (10x GFP)	N/A	372	N/A	3	N/A		15.57
	373	Exp 1 well 1	1	SpotDetection (10x GFP)	N/A	373	N/A	3	N/A		15.57
	374	Exp 1 well 1	1	SpotDetection (10x GFP)	N/A	374	N/A	3	N/A		19.03
	375	Exp 1 well 1	1	SpotDetection (10x GFP)	N/A	375	N/A	3	N/A		15.57
	376	Exp 1 well 1	1	SpotDetection (10x GFP)	N/A	376	N/A	3	N/A		34.6
	377	Exp 1 well 1	1	SpotDetection (10x GFP)	N/A	377	N/A	3	N/A		15.57
	378	Exp 1 well 1	1	SpotDetection (10x GFP)	N/A	378	N/A	3	N/A		17.3
	379	Exp 1 well 1	1	SpotDetection (10x GFP)	N/A	379	N/A	3	N/A		17.3
	380	Exp 1 well 1	1	SpotDetection (10x GFP)	N/A	380	N/A	3	N/A		36.33
	381	Exp 1 well 1	1	SpotDetection (10x GFP)	N/A	381	N/A	3	N/A		43.25
	382	Exp 1 well 1	1	SpotDetection (10x GFP)	N/A	382	N/A	3	N/A		24.22
	383	Exp 1 well 1	1	SpotDetection (10x GFP)	N/A	383	N/A	3	N/A		17.3
	384	Exp 1 well 1	1	SpotDetection (10x GFP)	N/A	384	N/A	3	N/A		17.3
	385	Exp 1 well 1	1	SpotDetection (10x GFP)	N/A	385	N/A	3	N/A		24.22
	386	Exp 1 well 1	1	SpotDetection (10x GFP)	N/A	386	N/A	3	N/A		50.17
	387	Exp 1 well 1	1	SpotDetection (10x GFP)	N/A	387	N/A	3	N/A		24.22
	388	Exp 1 well 1	1	SpotDetection (10x GFP)	N/A	388	N/A	3	N/A		44.98
	389	Exp 1 well 1	1	SpotDetection (10x GFP)	N/A	389	N/A	3	N/A		17.3
	390	Exp 1 well 1	1	SpotDetection (10x GFP)	N/A	390	N/A	3	N/A		15.57
	391	Exp 1 well 1	1	SpotDetection (10x GFP)	N/A	391	N/A	3	N/A		15.57
	392	Exp 1 well 1	1	SpotDetection (10x GFP)	N/A	392	N/A	3	N/A		19.03
	393	Exp 1 well 1	1	SpotDetection (10x GFP)	N/A	393	N/A	3	N/A		24.22
	394	Exp 1 well 1	1	SpotDetection (10x GFP)	N/A	394	N/A	3	N/A		39.79
	395	Exp 1 well 1	1	SpotDetection (10x GFP)	N/A	395	N/A	3	N/A		34.6
	396	Exp 1 well 1	1	SpotDetection (10x GFP)	N/A	396	N/A	3	N/A		58.82
	397	Exp 1 well 1	1	SpotDetection (10x GFP)	N/A	397	N/A	3	N/A		15.57
	398	Exp 1 well 1	1	SpotDetection (10x GFP)	N/A	398	N/A	3	N/A		22.49
	399	Exp 1 well 1	1	SpotDetection (10x GFP)	N/A	399	N/A	3	N/A		29.41
	400	Exp 1 well 1	1	SpotDetection (10x GFP)	N/A	400	N/A	3	N/A		15.57
	401	Exp 1 well 1	1	SpotDetection (10x GFP)	N/A	401	N/A	3	N/A		34.6
	402	Exp 1 well 1	1	SpotDetection (10x GFP)	N/A	402	N/A	3	N/A		31.14
	403	Exp 1 well 1	1	SpotDetection (10x GFP)	N/A	403	N/A	3	N/A		19.03
	404	Exp 1 well 1	1	SpotDetection (10x GFP)	N/A	404	N/A	3	N/A		15.57
	405	Exp 1 well 1	1	SpotDetection (10x GFP)	N/A	405	N/A	3	N/A		50.17
	406	Exp 1 well 1	1	SpotDetection (10x GFP)	N/A	406	N/A	3	N/A		17.3
	407	Exp 1 well 1	1	SpotDetection (10x GFP)	N/A	407	N/A	3	N/A		15.57
	408	Exp 1 well 1	1	SpotDetection (10x GFP)	N/A	408	N/A	3	N/A		29.41
	409	Exp 1 well 1	1	SpotDetection (10x GFP)	N/A	409	N/A	3	N/A		22.49
	410	Exp 1 well 1	1	SpotDetection (10x GFP)	N/A	410	N/A	3	N/A		27.68
	411	Exp 1 well 1	1	SpotDetection (10x GFP)	N/A	411	N/A	3	N/A		17.3
	412	Exp 1 well 1	1	SpotDetection (10x GFP)	N/A	412	N/A	3	N/A		15.57
	413	Exp 1 well 1	1	SpotDetection (10x GFP)	N/A	413	N/A	3	N/A		13.84
	414	Exp 1 well 1	1	SpotDetection (10x GFP)	N/A	414	N/A	3	N/A		41.52
	415	Exp 1 well 1	1	SpotDetection (10x GFP)	N/A	415	N/A	3	N/A		15.57
	416	Exp 1 well 1	1	SpotDetection (10x GFP)	N/A	416	N/A	3	N/A		31.14
	417	Exp 1 well 1	1	SpotDetection (10x GFP)	N/A	417	N/A	3	N/A		36.33
	418	Exp 1 well 1	1	SpotDetection (10x GFP)	N/A	418	N/A	3	N/A		17.3
	419	Exp 1 well 1	1	SpotDetection (10x GFP)	N/A	419	N/A	3	N/A		17.3
	420	Exp 1 well 1	1	SpotDetection (10x GFP)	N/A	420	N/A	3	N/A		29.41
	421	Exp 1 well 1	1	SpotDetection (10x GFP)	N/A	421	N/A	3	N/A		34.6
	422	Exp 1 well 1	1	SpotDetection (10x GFP)	N/A	422	N/A	3	N/A		15.57
	423	Exp 1 well 1	1	SpotDetection (10x GFP)	N/A	423	N/A	3	N/A		22.49
	424	Exp 1 well 1	1	SpotDetection (10x GFP)	N/A	424	N/A	3	N/A		32.87
	425	Exp 1 well 1	1	SpotDetection (10x GFP)	N/A	425	N/A	3	N/A		29.41
	426	Exp 1 well 1	1	SpotDetection (10x GFP)	N/A	426	N/A	3	N/A		15.57
	427	Exp 1 well 1	1	SpotDetection (10x GFP)	N/A	427	N/A	3	N/A		22.49
	428	Exp 1 well 1	1	SpotDetection (10x GFP)	N/A	428	N/A	3	N/A		25.95
	429	Exp 1 well 1	1	SpotDetection (10x GFP)	N/A	429	N/A	3	N/A		13.84
	430	Exp 1 well 1	1	SpotDetection (10x GFP)	N/A	430	N/A	3	N/A		17.3
	431	Exp 1 well 1	1	SpotDetection (10x GFP)	N/A	431	N/A	3	N/A		24.22
	432	Exp 1 well 1	1	SpotDetection (10x GFP)	N/A	432	N/A	3	N/A		17.3
	433	Exp 1 well 1	1	SpotDetection (10x GFP)	N/A	433	N/A	3	N/A		22.49
	434	Exp 1 well 1	1	SpotDetection (10x GFP)	N/A	434	N/A	3	N/A		15.57
	435	Exp 1 well 1	1	SpotDetection (10x GFP)	N/A	435	N/A	3	N/A		38.06
	436	Exp 1 well 1	1	SpotDetection (10x GFP)	N/A	436	N/A	3	N/A		19.03
	437	Exp 1 well 1	1	SpotDetection (10x GFP)	N/A	437	N/A	3	N/A		29.41
	438	Exp 1 well 1	1	SpotDetection (10x GFP)	N/A	438	N/A	3	N/A		24.22
	439	Exp 1 well 1	1	SpotDetection (10x GFP)	N/A	439	N/A	3	N/A		32.87
	440	Exp 1 well 1	1	SpotDetection (10x GFP)	N/A	440	N/A	3	N/A		17.3
	441	Exp 1 well 1	1	SpotDetection (10x GFP)	N/A	441	N/A	3	N/A		19.03
	442	Exp 1 well 1	1	SpotDetection (10x GFP)	N/A	442	N/A	3	N/A		27.68
	443	Exp 1 well 1	1	SpotDetection (10x GFP)	N/A	443	N/A	3	N/A		31.14
	444	Exp 1 well 1	1	SpotDetection (10x GFP)	N/A	444	N/A	3	N/A		50.17
	445	Exp 1 well 1	1	SpotDetection (10x GFP)	N/A	445	N/A	3	N/A		44.98
	446	Exp 1 well 1	1	SpotDetection (10x GFP)	N/A	446	N/A	3	N/A		17.3
	447	Exp 1 well 1	1	SpotDetection (10x GFP)	N/A	447	N/A	3	N/A		22.49
	448	Exp 1 well 1	1	SpotDetection (10x GFP)	N/A	448	N/A	3	N/A		24.22
	449	Exp 1 well 1	1	SpotDetection (10x GFP)	N/A	449	N/A	3	N/A		20.76
	450	Exp 1 well 1	1	SpotDetection (10x GFP)	N/A	450	N/A	3	N/A		27.68
	451	Exp 1 well 1	1	SpotDetection (10x GFP)	N/A	451	N/A	3	N/A		15.57
	452	Exp 1 well 1	1	SpotDetection (10x GFP)	N/A	452	N/A	3	N/A		29.41
	453	Exp 1 well 1	1	SpotDetection (10x GFP)	N/A	453	N/A	3	N/A		34.6
	454	Exp 1 well 1	1	SpotDetection (10x GFP)	N/A	454	N/A	3	N/A		15.57
	455	Exp 1 well 1	1	SpotDetection (10x GFP)	N/A	455	N/A	3	N/A		17.3
	456	Exp 1 well 1	1	SpotDetection (10x GFP)	N/A	456	N/A	3	N/A		15.57
	457	Exp 1 well 1	1	SpotDetection (10x GFP)	N/A	457	N/A	3	N/A		19.03
	458	Exp 1 well 1	1	SpotDetection (10x GFP)	N/A	458	N/A	3	N/A		31.14
	459	Exp 1 well 1	1	SpotDetection (10x GFP)	N/A	459	N/A	3	N/A		17.3
	460	Exp 1 well 1	1	SpotDetection (10x GFP)	N/A	460	N/A	3	N/A		29.41
	461	Exp 1 well 1	1	SpotDetection (10x GFP)	N/A	461	N/A	3	N/A		27.68
	462	Exp 1 well 1	1	SpotDetection (10x GFP)	N/A	462	N/A	3	N/A		32.87
	463	Exp 1 well 1	1	SpotDetection (10x GFP)	N/A	463	N/A	3	N/A		12.11
	464	Exp 1 well 1	1	SpotDetection (10x GFP)	N/A	464	N/A	3	N/A		15.57
	465	Exp 1 well 1	1	SpotDetection (10x GFP)	N/A	465	N/A	3	N/A		31.14
	466	Exp 1 well 1	1	SpotDetection (10x GFP)	N/A	466	N/A	3	N/A		31.14
	467	Exp 1 well 1	1	SpotDetection (10x GFP)	N/A	467	N/A	3	N/A		17.3
	468	Exp 1 well 1	1	SpotDetection (10x GFP)	N/A	468	N/A	3	N/A		15.57
	469	Exp 1 well 1	1	SpotDetection (10x GFP)	N/A	469	N/A	3	N/A		19.03
	470	Exp 1 well 1	1	SpotDetection (10x GFP)	N/A	470	N/A	3	N/A		15.57
	471	Exp 1 well 1	1	SpotDetection (10x GFP)	N/A	471	N/A	3	N/A		22.49
	472	Exp 1 well 1	1	SpotDetection (10x GFP)	N/A	472	N/A	3	N/A		27.68
	473	Exp 1 well 1	1	SpotDetection (10x GFP)	N/A	473	N/A	3	N/A		79.58
	474	Exp 1 well 1	1	SpotDetection (10x GFP)	N/A	474	N/A	3	N/A		20.76
	475	Exp 1 well 1	1	SpotDetection (10x GFP)	N/A	475	N/A	3	N/A		51.9
	476	Exp 1 well 1	1	SpotDetection (10x GFP)	N/A	476	N/A	3	N/A		15.57
	477	Exp 1 well 1	1	SpotDetection (10x GFP)	N/A	477	N/A	3	N/A		46.71
	478	Exp 1 well 1	1	SpotDetection (10x GFP)	N/A	478	N/A	3	N/A		29.41
	479	Exp 1 well 1	1	SpotDetection (10x GFP)	N/A	479	N/A	3	N/A		57.09
	480	Exp 1 well 1	1	SpotDetection (10x GFP)	N/A	480	N/A	3	N/A		36.33
	481	Exp 1 well 1	1	SpotDetection (10x GFP)	N/A	481	N/A	3	N/A		15.57
	482	Exp 1 well 1	1	SpotDetection (10x GFP)	N/A	482	N/A	3	N/A		48.44
	483	Exp 1 well 1	1	SpotDetection (10x GFP)	N/A	483	N/A	3	N/A		31.14
	484	Exp 1 well 1	1	SpotDetection (10x GFP)	N/A	484	N/A	3	N/A		50.17
	485	Exp 1 well 1	1	SpotDetection (10x GFP)	N/A	485	N/A	3	N/A		17.3
	486	Exp 1 well 1	1	SpotDetection (10x GFP)	N/A	486	N/A	3	N/A		55.36
	487	Exp 1 well 1	1	SpotDetection (10x GFP)	N/A	487	N/A	3	N/A		15.57
	488	Exp 1 well 1	1	SpotDetection (10x GFP)	N/A	488	N/A	3	N/A		15.57
	489	Exp 1 well 1	1	SpotDetection (10x GFP)	N/A	489	N/A	3	N/A		27.68
	490	Exp 1 well 1	1	SpotDetection (10x GFP)	N/A	490	N/A	3	N/A		15.57
	491	Exp 1 well 1	1	SpotDetection (10x GFP)	N/A	491	N/A	3	N/A		15.57
	492	Exp 1 well 1	1	SpotDetection (10x GFP)	N/A	492	N/A	3	N/A		17.3
	493	Exp 1 well 1	1	SpotDetection (10x GFP)	N/A	493	N/A	3	N/A		51.9
	494	Exp 1 well 1	1	SpotDetection (10x GFP)	N/A	494	N/A	3	N/A		15.57
	495	Exp 1 well 1	1	SpotDetection (10x GFP)	N/A	495	N/A	3	N/A		31.14
	496	Exp 1 well 1	1	SpotDetection (10x GFP)	N/A	496	N/A	3	N/A		22.49
	497	Exp 1 well 1	1	SpotDetection (10x GFP)	N/A	497	N/A	3	N/A		34.6
	498	Exp 1 well 1	1	SpotDetection (10x GFP)	N/A	498	N/A	3	N/A		27.68
	499	Exp 1 well 1	1	SpotDetection (10x GFP)	N/A	499	N/A	3	N/A		31.14
	500	Exp 1 well 1	1	SpotDetection (10x GFP)	N/A	500	N/A	3	N/A		22.49
	501	Exp 1 well 1	1	SpotDetection (10x GFP)	N/A	501	N/A	3	N/A		15.57
	502	Exp 1 well 1	1	SpotDetection (10x GFP)	N/A	502	N/A	3	N/A		17.3
	503	Exp 1 well 1	1	SpotDetection (10x GFP)	N/A	503	N/A	3	N/A		48.44
	504	Exp 1 well 1	1	SpotDetection (10x GFP)	N/A	504	N/A	3	N/A		36.33
	505	Exp 1 well 1	1	SpotDetection (10x GFP)	N/A	505	N/A	3	N/A		38.06
	506	Exp 1 well 1	1	SpotDetection (10x GFP)	N/A	506	N/A	3	N/A		29.41
	507	Exp 1 well 1	1	SpotDetection (10x GFP)	N/A	507	N/A	3	N/A		17.3
	508	Exp 1 well 1	1	SpotDetection (10x GFP)	N/A	508	N/A	3	N/A		57.09
	509	Exp 1 well 1	1	SpotDetection (10x GFP)	N/A	509	N/A	3	N/A		19.03
	510	Exp 1 well 1	1	SpotDetection (10x GFP)	N/A	510	N/A	3	N/A		15.57
	511	Exp 1 well 1	1	SpotDetection (10x GFP)	N/A	511	N/A	3	N/A		22.49
	512	Exp 1 well 1	1	SpotDetection (10x GFP)	N/A	512	N/A	3	N/A		34.6
	513	Exp 1 well 1	1	SpotDetection (10x GFP)	N/A	513	N/A	3	N/A		34.6
	514	Exp 1 well 1	1	SpotDetection (10x GFP)	N/A	514	N/A	3	N/A		29.41
	515	Exp 1 well 1	1	SpotDetection (10x GFP)	N/A	515	N/A	3	N/A		17.3
	516	Exp 1 well 1	1	SpotDetection (10x GFP)	N/A	516	N/A	3	N/A		17.3
	517	Exp 1 well 1	1	SpotDetection (10x GFP)	N/A	517	N/A	3	N/A		25.95
	518	Exp 1 well 1	1	SpotDetection (10x GFP)	N/A	518	N/A	3	N/A		17.3
	519	Exp 1 well 1	1	SpotDetection (10x GFP)	N/A	519	N/A	3	N/A		44.98
	520	Exp 1 well 1	1	SpotDetection (10x GFP)	N/A	520	N/A	3	N/A		22.49
	521	Exp 1 well 1	1	SpotDetection (10x GFP)	N/A	521	N/A	3	N/A		17.3
	522	Exp 1 well 1	1	SpotDetection (10x GFP)	N/A	522	N/A	3	N/A		19.03
	523	Exp 1 well 1	1	SpotDetection (10x GFP)	N/A	523	N/A	3	N/A		15.57
	524	Exp 1 well 1	1	SpotDetection (10x GFP)	N/A	524	N/A	3	N/A		15.57
	525	Exp 1 well 1	1	SpotDetection (10x GFP)	N/A	525	N/A	3	N/A		15.57
	526	Exp 1 well 1	1	SpotDetection (10x GFP)	N/A	526	N/A	3	N/A		20.76
	527	Exp 1 well 1	1	SpotDetection (10x GFP)	N/A	527	N/A	3	N/A		15.57
	528	Exp 1 well 1	1	SpotDetection (10x GFP)	N/A	528	N/A	3	N/A		15.57
	529	Exp 1 well 1	1	SpotDetection (10x GFP)	N/A	529	N/A	3	N/A		22.49
	530	Exp 1 well 1	1	SpotDetection (10x GFP)	N/A	530	N/A	3	N/A		17.3
	531	Exp 1 well 1	1	SpotDetection (10x GFP)	N/A	531	N/A	3	N/A		44.98
	532	Exp 1 well 1	1	SpotDetection (10x GFP)	N/A	532	N/A	3	N/A		55.36
	533	Exp 1 well 1	1	SpotDetection (10x GFP)	N/A	533	N/A	3	N/A		15.57
	534	Exp 1 well 1	1	SpotDetection (10x GFP)	N/A	534	N/A	3	N/A		53.63
	535	Exp 1 well 1	1	SpotDetection (10x GFP)	N/A	535	N/A	3	N/A		24.22
	536	Exp 1 well 1	1	SpotDetection (10x GFP)	N/A	536	N/A	3	N/A		51.9
	537	Exp 1 well 1	1	SpotDetection (10x GFP)	N/A	537	N/A	3	N/A		15.57
	538	Exp 1 well 1	1	SpotDetection (10x GFP)	N/A	538	N/A	3	N/A		29.41
	539	Exp 1 well 1	1	SpotDetection (10x GFP)	N/A	539	N/A	3	N/A		15.57
	540	Exp 1 well 1	1	SpotDetection (10x GFP)	N/A	540	N/A	3	N/A		38.06
	541	Exp 1 well 1	1	SpotDetection (10x GFP)	N/A	541	N/A	3	N/A		24.22
	542	Exp 1 well 1	1	SpotDetection (10x GFP)	N/A	542	N/A	3	N/A		15.57
	543	Exp 1 well 1	1	SpotDetection (10x GFP)	N/A	543	N/A	3	N/A		31.14
	544	Exp 1 well 1	1	SpotDetection (10x GFP)	N/A	544	N/A	3	N/A		15.57
	545	Exp 1 well 1	1	SpotDetection (10x GFP)	N/A	545	N/A	3	N/A		17.3
	546	Exp 1 well 1	1	SpotDetection (10x GFP)	N/A	546	N/A	3	N/A		27.68
	547	Exp 1 well 1	1	SpotDetection (10x GFP)	N/A	547	N/A	3	N/A		15.57
	548	Exp 1 well 1	1	SpotDetection (10x GFP)	N/A	548	N/A	3	N/A		17.3
	549	Exp 1 well 1	1	SpotDetection (10x GFP)	N/A	549	N/A	3	N/A		15.57
	550	Exp 1 well 1	1	SpotDetection (10x GFP)	N/A	550	N/A	3	N/A		15.57
	551	Exp 1 well 1	1	SpotDetection (10x GFP)	N/A	551	N/A	3	N/A		15.57
	552	Exp 1 well 1	1	SpotDetection (10x GFP)	N/A	552	N/A	3	N/A		15.57
	553	Exp 1 well 1	1	SpotDetection (10x GFP)	N/A	553	N/A	3	N/A		38.06
	554	Exp 1 well 1	1	SpotDetection (10x GFP)	N/A	554	N/A	3	N/A		15.57
	555	Exp 1 well 1	1	SpotDetection (10x GFP)	N/A	555	N/A	3	N/A		15.57
	556	Exp 1 well 1	1	SpotDetection (10x GFP)	N/A	556	N/A	3	N/A		25.95
	557	Exp 1 well 1	1	SpotDetection (10x GFP)	N/A	557	N/A	3	N/A		15.57
	558	Exp 1 well 1	1	SpotDetection (10x GFP)	N/A	558	N/A	3	N/A		15.57
	559	Exp 1 well 1	1	SpotDetection (10x GFP)	N/A	559	N/A	3	N/A		27.68
	560	Exp 1 well 1	1	SpotDetection (10x GFP)	N/A	560	N/A	3	N/A		15.57
	561	Exp 1 well 1	1	SpotDetection (10x GFP)	N/A	561	N/A	3	N/A		43.25
	562	Exp 1 well 1	1	SpotDetection (10x GFP)	N/A	562	N/A	3	N/A		24.22
	563	Exp 1 well 1	1	SpotDetection (10x GFP)	N/A	563	N/A	3	N/A		29.41
	564	Exp 1 well 1	1	SpotDetection (10x GFP)	N/A	564	N/A	3	N/A		27.68
	565	Exp 1 well 1	1	SpotDetection (10x GFP)	N/A	565	N/A	3	N/A		15.57
	566	Exp 1 well 1	1	SpotDetection (10x GFP)	N/A	566	N/A	3	N/A		25.95
	567	Exp 1 well 1	1	SpotDetection (10x GFP)	N/A	567	N/A	3	N/A		25.95
	568	Exp 1 well 1	1	SpotDetection (10x GFP)	N/A	568	N/A	3	N/A		15.57
	569	Exp 1 well 1	1	SpotDetection (10x GFP)	N/A	569	N/A	3	N/A		51.9
	570	Exp 1 well 1	1	SpotDetection (10x GFP)	N/A	570	N/A	3	N/A		15.57
	571	Exp 1 well 1	1	SpotDetection (10x GFP)	N/A	571	N/A	3	N/A		17.3
	572	Exp 1 well 1	1	SpotDetection (10x GFP)	N/A	572	N/A	3	N/A		43.25
	573	Exp 1 well 1	1	SpotDetection (10x GFP)	N/A	573	N/A	3	N/A		29.41
	574	Exp 1 well 1	1	SpotDetection (10x GFP)	N/A	574	N/A	3	N/A		15.57
	575	Exp 1 well 1	1	SpotDetection (10x GFP)	N/A	575	N/A	3	N/A		48.44
	576	Exp 1 well 1	1	SpotDetection (10x GFP)	N/A	576	N/A	3	N/A		22.49
	577	Exp 1 well 1	1	SpotDetection (10x GFP)	N/A	577	N/A	3	N/A		31.14
	578	Exp 1 well 1	1	SpotDetection (10x GFP)	N/A	578	N/A	3	N/A		22.49
	579	Exp 1 well 1	1	SpotDetection (10x GFP)	N/A	579	N/A	3	N/A		31.14
	580	Exp 1 well 1	1	SpotDetection (10x GFP)	N/A	580	N/A	3	N/A		29.41
	581	Exp 1 well 1	1	SpotDetection (10x GFP)	N/A	581	N/A	3	N/A		17.3
	582	Exp 1 well 1	1	SpotDetection (10x GFP)	N/A	582	N/A	3	N/A		36.33
	583	Exp 1 well 1	1	SpotDetection (10x GFP)	N/A	583	N/A	3	N/A		15.57
	584	Exp 1 well 1	1	SpotDetection (10x GFP)	N/A	584	N/A	3	N/A		15.57
	585	Exp 1 well 1	1	SpotDetection (10x GFP)	N/A	585	N/A	3	N/A		20.76
	586	Exp 1 well 1	1	SpotDetection (10x GFP)	N/A	586	N/A	3	N/A		17.3
	587	Exp 1 well 1	1	SpotDetection (10x GFP)	N/A	587	N/A	3	N/A		27.68
	588	Exp 1 well 1	1	SpotDetection (10x GFP)	N/A	588	N/A	3	N/A		29.41
	589	Exp 1 well 1	1	SpotDetection (10x GFP)	N/A	589	N/A	3	N/A		29.41
	590	Exp 1 well 1	1	SpotDetection (10x GFP)	N/A	590	N/A	3	N/A		41.52
	591	Exp 1 well 1	1	SpotDetection (10x GFP)	N/A	591	N/A	3	N/A		29.41
	592	Exp 1 well 1	1	SpotDetection (10x GFP)	N/A	592	N/A	3	N/A		32.87
	593	Exp 1 well 1	1	SpotDetection (10x GFP)	N/A	593	N/A	3	N/A		15.57
	594	Exp 1 well 1	1	SpotDetection (10x GFP)	N/A	594	N/A	3	N/A		20.76
	595	Exp 1 well 1	1	SpotDetection (10x GFP)	N/A	595	N/A	3	N/A		22.49
	596	Exp 1 well 1	1	SpotDetection (10x GFP)	N/A	596	N/A	3	N/A		15.57
	597	Exp 1 well 1	1	SpotDetection (10x GFP)	N/A	597	N/A	3	N/A		13.84
	598	Exp 1 well 1	1	SpotDetection (10x GFP)	N/A	598	N/A	3	N/A		22.49
	599	Exp 1 well 1	1	SpotDetection (10x GFP)	N/A	599	N/A	3	N/A		24.22
	600	Exp 1 well 1	1	SpotDetection (10x GFP)	N/A	600	N/A	3	N/A		15.57
	601	Exp 1 well 1	1	SpotDetection (10x GFP)	N/A	601	N/A	3	N/A		15.57
	602	Exp 1 well 1	1	SpotDetection (10x GFP)	N/A	602	N/A	3	N/A		17.3
	603	Exp 1 well 1	1	SpotDetection (10x GFP)	N/A	603	N/A	3	N/A		17.3
	604	Exp 1 well 1	1	SpotDetection (10x GFP)	N/A	604	N/A	3	N/A		15.57
	605	Exp 1 well 1	1	SpotDetection (10x GFP)	N/A	605	N/A	3	N/A		19.03
	606	Exp 1 well 1	1	SpotDetection (10x GFP)	N/A	606	N/A	3	N/A		17.3
	607	Exp 1 well 1	1	SpotDetection (10x GFP)	N/A	607	N/A	3	N/A		15.57
	608	Exp 1 well 1	1	SpotDetection (10x GFP)	N/A	608	N/A	3	N/A		29.41
	609	Exp 1 well 1	1	SpotDetection (10x GFP)	N/A	609	N/A	3	N/A		15.57
	610	Exp 1 well 1	1	SpotDetection (10x GFP)	N/A	610	N/A	3	N/A		31.14
	611	Exp 1 well 1	1	SpotDetection (10x GFP)	N/A	611	N/A	3	N/A		20.76
	612	Exp 1 well 1	1	SpotDetection (10x GFP)	N/A	612	N/A	3	N/A		32.87
	613	Exp 1 well 1	1	SpotDetection (10x GFP)	N/A	613	N/A	3	N/A		32.87
	614	Exp 1 well 1	1	SpotDetection (10x GFP)	N/A	614	N/A	3	N/A		32.87
	615	Exp 1 well 1	1	SpotDetection (10x GFP)	N/A	615	N/A	3	N/A		15.57
	616	Exp 1 well 1	1	SpotDetection (10x GFP)	N/A	616	N/A	3	N/A		19.03
	617	Exp 1 well 1	1	SpotDetection (10x GFP)	N/A	617	N/A	3	N/A		29.41
	618	Exp 1 well 1	1	SpotDetection (10x GFP)	N/A	618	N/A	3	N/A		38.06
	619	Exp 1 well 1	1	SpotDetection (10x GFP)	N/A	619	N/A	3	N/A		19.03
	620	Exp 1 well 1	1	SpotDetection (10x GFP)	N/A	620	N/A	3	N/A		15.57
	621	Exp 1 well 1	1	SpotDetection (10x GFP)	N/A	621	N/A	3	N/A		17.3
	622	Exp 1 well 1	1	SpotDetection (10x GFP)	N/A	622	N/A	3	N/A		46.71
	623	Exp 1 well 1	1	SpotDetection (10x GFP)	N/A	623	N/A	3	N/A		22.49
	624	Exp 1 well 1	1	SpotDetection (10x GFP)	N/A	624	N/A	3	N/A		34.6
	625	Exp 1 well 1	1	SpotDetection (10x GFP)	N/A	625	N/A	3	N/A		38.06
	626	Exp 1 well 1	1	SpotDetection (10x GFP)	N/A	626	N/A	3	N/A		15.57
	627	Exp 1 well 1	1	SpotDetection (10x GFP)	N/A	627	N/A	3	N/A		31.14
	628	Exp 1 well 1	1	SpotDetection (10x GFP)	N/A	628	N/A	3	N/A		46.71
	629	Exp 1 well 1	1	SpotDetection (10x GFP)	N/A	629	N/A	3	N/A		12.11
	630	Exp 1 well 1	1	SpotDetection (10x GFP)	N/A	630	N/A	3	N/A		31.14
	631	Exp 1 well 1	1	SpotDetection (10x GFP)	N/A	631	N/A	3	N/A		57.09
	632	Exp 1 well 1	1	SpotDetection (10x GFP)	N/A	632	N/A	3	N/A		15.57
	633	Exp 1 well 1	1	SpotDetection (10x GFP)	N/A	633	N/A	3	N/A		36.33
	634	Exp 1 well 1	1	SpotDetection (10x GFP)	N/A	634	N/A	3	N/A		29.41
	635	Exp 1 well 1	1	SpotDetection (10x GFP)	N/A	635	N/A	3	N/A		20.76
	636	Exp 1 well 1	1	SpotDetection (10x GFP)	N/A	636	N/A	3	N/A		17.3
	637	Exp 1 well 1	1	SpotDetection (10x GFP)	N/A	637	N/A	3	N/A		27.68
	638	Exp 1 well 1	1	SpotDetection (10x GFP)	N/A	638	N/A	3	N/A		19.03
	639	Exp 1 well 1	1	SpotDetection (10x GFP)	N/A	639	N/A	3	N/A		22.49
	640	Exp 1 well 1	1	SpotDetection (10x GFP)	N/A	640	N/A	3	N/A		17.3
	641	Exp 1 well 1	1	SpotDetection (10x GFP)	N/A	641	N/A	3	N/A		31.14
	642	Exp 1 well 1	1	SpotDetection (10x GFP)	N/A	642	N/A	3	N/A		41.52
	643	Exp 1 well 1	1	SpotDetection (10x GFP)	N/A	643	N/A	3	N/A		24.22
	644	Exp 1 well 1	1	SpotDetection (10x GFP)	N/A	644	N/A	3	N/A		17.3
	645	Exp 1 well 1	1	SpotDetection (10x GFP)	N/A	645	N/A	3	N/A		17.3
	646	Exp 1 well 1	1	SpotDetection (10x GFP)	N/A	646	N/A	3	N/A		57.09
	647	Exp 1 well 1	1	SpotDetection (10x GFP)	N/A	647	N/A	3	N/A		13.84
	648	Exp 1 well 1	1	SpotDetection (10x GFP)	N/A	648	N/A	3	N/A		27.68
	649	Exp 1 well 1	1	SpotDetection (10x GFP)	N/A	649	N/A	3	N/A		62.28
	650	Exp 1 well 1	1	SpotDetection (10x GFP)	N/A	650	N/A	3	N/A		31.14
	651	Exp 1 well 1	1	SpotDetection (10x GFP)	N/A	651	N/A	3	N/A		19.03
	652	Exp 1 well 1	1	SpotDetection (10x GFP)	N/A	652	N/A	3	N/A		15.57
	653	Exp 1 well 1	1	SpotDetection (10x GFP)	N/A	653	N/A	3	N/A		27.68
	654	Exp 1 well 1	1	SpotDetection (10x GFP)	N/A	654	N/A	3	N/A		15.57
	655	Exp 1 well 1	1	SpotDetection (10x GFP)	N/A	655	N/A	3	N/A		24.22
	656	Exp 1 well 1	1	SpotDetection (10x GFP)	N/A	656	N/A	3	N/A		6.92
	657	Exp 1 well 1	1	SpotDetection (10x GFP)	N/A	657	N/A	3	N/A		25.95
	658	Exp 1 well 1	1	SpotDetection (10x GFP)	N/A	658	N/A	3	N/A		15.57
	659	Exp 1 well 1	1	SpotDetection (10x GFP)	N/A	659	N/A	3	N/A		22.49
	660	Exp 1 well 1	1	SpotDetection (10x GFP)	N/A	660	N/A	3	N/A		29.41
	661	Exp 1 well 1	1	SpotDetection (10x GFP)	N/A	661	N/A	3	N/A		17.3
	662	Exp 1 well 1	1	SpotDetection (10x GFP)	N/A	662	N/A	3	N/A		15.57
	663	Exp 1 well 1	1	SpotDetection (10x GFP)	N/A	663	N/A	3	N/A		44.98
	664	Exp 1 well 1	1	SpotDetection (10x GFP)	N/A	664	N/A	3	N/A		41.52
	665	Exp 1 well 1	1	SpotDetection (10x GFP)	N/A	665	N/A	3	N/A		22.49
	666	Exp 1 well 1	1	SpotDetection (10x GFP)	N/A	666	N/A	3	N/A		15.57
	667	Exp 1 well 1	1	SpotDetection (10x GFP)	N/A	667	N/A	3	N/A		17.3
	668	Exp 1 well 1	1	SpotDetection (10x GFP)	N/A	668	N/A	3	N/A		24.22
	669	Exp 1 well 1	1	SpotDetection (10x GFP)	N/A	669	N/A	3	N/A		15.57
	670	Exp 1 well 1	1	SpotDetection (10x GFP)	N/A	670	N/A	3	N/A		31.14
	671	Exp 1 well 1	1	SpotDetection (10x GFP)	N/A	671	N/A	3	N/A		17.3
	672	Exp 1 well 1	1	SpotDetection (10x GFP)	N/A	672	N/A	3	N/A		17.3
	673	Exp 1 well 1	1	SpotDetection (10x GFP)	N/A	673	N/A	3	N/A		27.68
	674	Exp 1 well 1	1	SpotDetection (10x GFP)	N/A	674	N/A	3	N/A		34.6
	675	Exp 1 well 1	1	SpotDetection (10x GFP)	N/A	675	N/A	3	N/A		27.68
	676	Exp 1 well 1	1	SpotDetection (10x GFP)	N/A	676	N/A	3	N/A		15.57
	677	Exp 1 well 1	1	SpotDetection (10x GFP)	N/A	677	N/A	3	N/A		38.06
	678	Exp 1 well 1	1	SpotDetection (10x GFP)	N/A	678	N/A	3	N/A		15.57
	679	Exp 1 well 1	1	SpotDetection (10x GFP)	N/A	679	N/A	3	N/A		15.57
	680	Exp 1 well 1	1	SpotDetection (10x GFP)	N/A	680	N/A	3	N/A		15.57
	681	Exp 1 well 1	1	SpotDetection (10x GFP)	N/A	681	N/A	3	N/A		27.68
	682	Exp 1 well 1	1	SpotDetection (10x GFP)	N/A	682	N/A	3	N/A		22.49
	683	Exp 1 well 1	1	SpotDetection (10x GFP)	N/A	683	N/A	3	N/A		19.03
	684	Exp 1 well 1	1	SpotDetection (10x GFP)	N/A	684	N/A	3	N/A		19.03
	685	Exp 1 well 1	1	SpotDetection (10x GFP)	N/A	685	N/A	3	N/A		25.95
	686	Exp 1 well 1	1	SpotDetection (10x GFP)	N/A	686	N/A	3	N/A		29.41
	687	Exp 1 well 1	1	SpotDetection (10x GFP)	N/A	687	N/A	3	N/A		17.3
	688	Exp 1 well 1	1	SpotDetection (10x GFP)	N/A	688	N/A	3	N/A		17.3
	689	Exp 1 well 1	1	SpotDetection (10x GFP)	N/A	689	N/A	3	N/A		38.06
	690	Exp 1 well 1	1	SpotDetection (10x GFP)	N/A	690	N/A	3	N/A		24.22
	691	Exp 1 well 1	1	SpotDetection (10x GFP)	N/A	691	N/A	3	N/A		60.55
	692	Exp 1 well 1	1	SpotDetection (10x GFP)	N/A	692	N/A	3	N/A		36.33
	693	Exp 1 well 1	1	SpotDetection (10x GFP)	N/A	693	N/A	3	N/A		15.57
	694	Exp 1 well 1	1	SpotDetection (10x GFP)	N/A	694	N/A	3	N/A		19.03
	695	Exp 1 well 1	1	SpotDetection (10x GFP)	N/A	695	N/A	3	N/A		22.49
	696	Exp 1 well 1	1	SpotDetection (10x GFP)	N/A	696	N/A	3	N/A		38.06
	697	Exp 1 well 1	1	SpotDetection (10x GFP)	N/A	697	N/A	3	N/A		25.95
	698	Exp 1 well 1	1	SpotDetection (10x GFP)	N/A	698	N/A	3	N/A		15.57
	699	Exp 1 well 1	1	SpotDetection (10x GFP)	N/A	699	N/A	3	N/A		22.49
	700	Exp 1 well 1	1	SpotDetection (10x GFP)	N/A	700	N/A	3	N/A		46.71
	701	Exp 1 well 1	1	SpotDetection (10x GFP)	N/A	701	N/A	3	N/A		39.79
	702	Exp 1 well 1	1	SpotDetection (10x GFP)	N/A	702	N/A	3	N/A		15.57
	703	Exp 1 well 1	1	SpotDetection (10x GFP)	N/A	703	N/A	3	N/A		15.57
	704	Exp 1 well 1	1	SpotDetection (10x GFP)	N/A	704	N/A	3	N/A		32.87
	705	Exp 1 well 1	1	SpotDetection (10x GFP)	N/A	705	N/A	3	N/A		17.3
	706	Exp 1 well 1	1	SpotDetection (10x GFP)	N/A	706	N/A	3	N/A		29.41
	707	Exp 1 well 1	1	SpotDetection (10x GFP)	N/A	707	N/A	3	N/A		41.52
	708	Exp 1 well 1	1	SpotDetection (10x GFP)	N/A	708	N/A	3	N/A		22.49
	709	Exp 1 well 1	1	SpotDetection (10x GFP)	N/A	709	N/A	3	N/A		19.03
	710	Exp 1 well 1	1	SpotDetection (10x GFP)	N/A	710	N/A	3	N/A		22.49
	711	Exp 1 well 1	1	SpotDetection (10x GFP)	N/A	711	N/A	3	N/A		29.41
	712	Exp 1 well 1	1	SpotDetection (10x GFP)	N/A	712	N/A	3	N/A		38.06
	713	Exp 1 well 1	1	SpotDetection (10x GFP)	N/A	713	N/A	3	N/A		15.57
	714	Exp 1 well 1	1	SpotDetection (10x GFP)	N/A	714	N/A	3	N/A		15.57
	715	Exp 1 well 1	1	SpotDetection (10x GFP)	N/A	715	N/A	3	N/A		41.52
	716	Exp 1 well 1	1	SpotDetection (10x GFP)	N/A	716	N/A	3	N/A		15.57
	717	Exp 1 well 1	1	SpotDetection (10x GFP)	N/A	717	N/A	3	N/A		32.87
	718	Exp 1 well 1	1	SpotDetection (10x GFP)	N/A	718	N/A	3	N/A		25.95
	719	Exp 1 well 1	1	SpotDetection (10x GFP)	N/A	719	N/A	3	N/A		39.79
	720	Exp 1 well 1	1	SpotDetection (10x GFP)	N/A	720	N/A	3	N/A		24.22
	721	Exp 1 well 1	1	SpotDetection (10x GFP)	N/A	721	N/A	3	N/A		34.6
	722	Exp 1 well 1	1	SpotDetection (10x GFP)	N/A	722	N/A	3	N/A		19.03
	723	Exp 1 well 1	1	SpotDetection (10x GFP)	N/A	723	N/A	3	N/A		15.57
	724	Exp 1 well 1	1	SpotDetection (10x GFP)	N/A	724	N/A	3	N/A		43.25
	725	Exp 1 well 1	1	SpotDetection (10x GFP)	N/A	725	N/A	3	N/A		17.3
	726	Exp 1 well 1	1	SpotDetection (10x GFP)	N/A	726	N/A	3	N/A		25.95
	727	Exp 1 well 1	1	SpotDetection (10x GFP)	N/A	727	N/A	3	N/A		22.49
	728	Exp 1 well 1	1	SpotDetection (10x GFP)	N/A	728	N/A	3	N/A		22.49
	729	Exp 1 well 1	1	SpotDetection (10x GFP)	N/A	729	N/A	3	N/A		15.57
	730	Exp 1 well 1	1	SpotDetection (10x GFP)	N/A	730	N/A	3	N/A		34.6
	731	Exp 1 well 1	1	SpotDetection (10x GFP)	N/A	731	N/A	3	N/A		24.22
	732	Exp 1 well 1	1	SpotDetection (10x GFP)	N/A	732	N/A	3	N/A		27.68
	733	Exp 1 well 1	1	SpotDetection (10x GFP)	N/A	733	N/A	3	N/A		19.03
	734	Exp 1 well 1	1	SpotDetection (10x GFP)	N/A	734	N/A	3	N/A		15.57
	735	Exp 1 well 1	1	SpotDetection (10x GFP)	N/A	735	N/A	3	N/A		27.68
	736	Exp 1 well 1	1	SpotDetection (10x GFP)	N/A	736	N/A	3	N/A		17.3
	737	Exp 1 well 1	1	SpotDetection (10x GFP)	N/A	737	N/A	3	N/A		19.03
	738	Exp 1 well 1	1	SpotDetection (10x GFP)	N/A	738	N/A	3	N/A		24.22
	739	Exp 1 well 1	1	SpotDetection (10x GFP)	N/A	739	N/A	3	N/A		27.68
	740	Exp 1 well 1	1	SpotDetection (10x GFP)	N/A	740	N/A	3	N/A		22.49
	741	Exp 1 well 1	1	SpotDetection (10x GFP)	N/A	741	N/A	3	N/A		24.22
	742	Exp 1 well 1	1	SpotDetection (10x GFP)	N/A	742	N/A	3	N/A		15.57
	743	Exp 1 well 1	1	SpotDetection (10x GFP)	N/A	743	N/A	3	N/A		25.95
	744	Exp 1 well 1	1	SpotDetection (10x GFP)	N/A	744	N/A	3	N/A		20.76
	745	Exp 1 well 1	1	SpotDetection (10x GFP)	N/A	745	N/A	3	N/A		15.57
	746	Exp 1 well 1	1	SpotDetection (10x GFP)	N/A	746	N/A	3	N/A		15.57
	747	Exp 1 well 1	1	SpotDetection (10x GFP)	N/A	747	N/A	3	N/A		53.63
	748	Exp 1 well 1	1	SpotDetection (10x GFP)	N/A	748	N/A	3	N/A		25.95
	749	Exp 1 well 1	1	SpotDetection (10x GFP)	N/A	749	N/A	3	N/A		34.6
	750	Exp 1 well 1	1	SpotDetection (10x GFP)	N/A	750	N/A	3	N/A		36.33
	751	Exp 1 well 1	1	SpotDetection (10x GFP)	N/A	751	N/A	3	N/A		15.57
	752	Exp 1 well 1	1	SpotDetection (10x GFP)	N/A	752	N/A	3	N/A		17.3
	753	Exp 1 well 1	1	SpotDetection (10x GFP)	N/A	753	N/A	3	N/A		31.14
	754	Exp 1 well 1	1	SpotDetection (10x GFP)	N/A	754	N/A	3	N/A		15.57
	755	Exp 1 well 1	1	SpotDetection (10x GFP)	N/A	755	N/A	3	N/A		17.3
	756	Exp 1 well 1	1	SpotDetection (10x GFP)	N/A	756	N/A	3	N/A		22.49
	757	Exp 1 well 1	1	SpotDetection (10x GFP)	N/A	757	N/A	3	N/A		17.3
	758	Exp 1 well 1	1	SpotDetection (10x GFP)	N/A	758	N/A	3	N/A		17.3
	759	Exp 1 well 1	1	SpotDetection (10x GFP)	N/A	759	N/A	3	N/A		15.57
	760	Exp 1 well 1	1	SpotDetection (10x GFP)	N/A	760	N/A	3	N/A		22.49
	761	Exp 1 well 1	1	SpotDetection (10x GFP)	N/A	761	N/A	3	N/A		15.57
	762	Exp 1 well 1	1	SpotDetection (10x GFP)	N/A	762	N/A	3	N/A		34.6
	763	Exp 1 well 1	1	SpotDetection (10x GFP)	N/A	763	N/A	3	N/A		17.3
	764	Exp 1 well 1	1	SpotDetection (10x GFP)	N/A	764	N/A	3	N/A		51.9
	765	Exp 1 well 1	1	SpotDetection (10x GFP)	N/A	765	N/A	3	N/A		15.57
	766	Exp 1 well 1	1	SpotDetection (10x GFP)	N/A	766	N/A	3	N/A		22.49
	767	Exp 1 well 1	1	SpotDetection (10x GFP)	N/A	767	N/A	3	N/A		50.17
	768	Exp 1 well 1	1	SpotDetection (10x GFP)	N/A	768	N/A	3	N/A		43.25
	769	Exp 1 well 1	1	SpotDetection (10x GFP)	N/A	769	N/A	3	N/A		31.14
	770	Exp 1 well 1	1	SpotDetection (10x GFP)	N/A	770	N/A	3	N/A		17.3
	771	Exp 1 well 1	1	SpotDetection (10x GFP)	N/A	771	N/A	3	N/A		17.3
	772	Exp 1 well 1	1	SpotDetection (10x GFP)	N/A	772	N/A	3	N/A		32.87
	773	Exp 1 well 1	1	SpotDetection (10x GFP)	N/A	773	N/A	3	N/A		17.3
	774	Exp 1 well 1	1	SpotDetection (10x GFP)	N/A	774	N/A	3	N/A		48.44
	775	Exp 1 well 1	1	SpotDetection (10x GFP)	N/A	775	N/A	3	N/A		17.3
	776	Exp 1 well 1	1	SpotDetection (10x GFP)	N/A	776	N/A	3	N/A		74.39
	777	Exp 1 well 1	1	SpotDetection (10x GFP)	N/A	777	N/A	3	N/A		27.68
	778	Exp 1 well 1	1	SpotDetection (10x GFP)	N/A	778	N/A	3	N/A		55.36
	779	Exp 1 well 1	1	SpotDetection (10x GFP)	N/A	779	N/A	3	N/A		17.3
	780	Exp 1 well 1	1	SpotDetection (10x GFP)	N/A	780	N/A	3	N/A		15.57
	781	Exp 1 well 1	1	SpotDetection (10x GFP)	N/A	781	N/A	3	N/A		27.68
	782	Exp 1 well 1	1	SpotDetection (10x GFP)	N/A	782	N/A	3	N/A		44.98
	783	Exp 1 well 1	1	SpotDetection (10x GFP)	N/A	783	N/A	3	N/A		15.57
	784	Exp 1 well 1	1	SpotDetection (10x GFP)	N/A	784	N/A	3	N/A		15.57
	785	Exp 1 well 1	1	SpotDetection (10x GFP)	N/A	785	N/A	3	N/A		22.49
	786	Exp 1 well 1	1	SpotDetection (10x GFP)	N/A	786	N/A	3	N/A		24.22
	787	Exp 1 well 1	1	SpotDetection (10x GFP)	N/A	787	N/A	3	N/A		15.57
	788	Exp 1 well 1	1	SpotDetection (10x GFP)	N/A	788	N/A	3	N/A		15.57
	789	Exp 1 well 1	1	SpotDetection (10x GFP)	N/A	789	N/A	3	N/A		38.06
	790	Exp 1 well 1	1	SpotDetection (10x GFP)	N/A	790	N/A	3	N/A		20.76
	791	Exp 1 well 1	1	SpotDetection (10x GFP)	N/A	791	N/A	3	N/A		22.49
	792	Exp 1 well 1	1	SpotDetection (10x GFP)	N/A	792	N/A	3	N/A		15.57
	793	Exp 1 well 1	1	SpotDetection (10x GFP)	N/A	793	N/A	3	N/A		15.57
	794	Exp 1 well 1	1	SpotDetection (10x GFP)	N/A	794	N/A	3	N/A		17.3
	795	Exp 1 well 1	1	SpotDetection (10x GFP)	N/A	795	N/A	3	N/A		19.03
	796	Exp 1 well 1	1	SpotDetection (10x GFP)	N/A	796	N/A	3	N/A		29.41
	797	Exp 1 well 1	1	SpotDetection (10x GFP)	N/A	797	N/A	3	N/A		15.57
	798	Exp 1 well 1	1	SpotDetection (10x GFP)	N/A	798	N/A	3	N/A		46.71
	799	Exp 1 well 1	1	SpotDetection (10x GFP)	N/A	799	N/A	3	N/A		43.25
	800	Exp 1 well 1	1	SpotDetection (10x GFP)	N/A	800	N/A	3	N/A		15.57
	801	Exp 1 well 1	1	SpotDetection (10x GFP)	N/A	801	N/A	3	N/A		15.57
	802	Exp 1 well 1	1	SpotDetection (10x GFP)	N/A	802	N/A	3	N/A		17.3
	803	Exp 1 well 1	1	SpotDetection (10x GFP)	N/A	803	N/A	3	N/A		22.49
	804	Exp 1 well 1	1	SpotDetection (10x GFP)	N/A	804	N/A	3	N/A		15.57
	805	Exp 1 well 1	1	SpotDetection (10x GFP)	N/A	805	N/A	3	N/A		50.17
	806	Exp 1 well 1	1	SpotDetection (10x GFP)	N/A	806	N/A	3	N/A		15.57
	807	Exp 1 well 1	1	SpotDetection (10x GFP)	N/A	807	N/A	3	N/A		22.49
	808	Exp 1 well 1	1	SpotDetection (10x GFP)	N/A	808	N/A	3	N/A		36.33
	809	Exp 1 well 1	1	SpotDetection (10x GFP)	N/A	809	N/A	3	N/A		22.49
	810	Exp 1 well 1	1	SpotDetection (10x GFP)	N/A	810	N/A	3	N/A		15.57
	811	Exp 1 well 1	1	SpotDetection (10x GFP)	N/A	811	N/A	3	N/A		31.14
	812	Exp 1 well 1	1	SpotDetection (10x GFP)	N/A	812	N/A	3	N/A		27.68
	813	Exp 1 well 1	1	SpotDetection (10x GFP)	N/A	813	N/A	3	N/A		15.57
	814	Exp 1 well 1	1	SpotDetection (10x GFP)	N/A	814	N/A	3	N/A		15.57
	815	Exp 1 well 1	1	SpotDetection (10x GFP)	N/A	815	N/A	3	N/A		12.11
	816	Exp 1 well 1	1	SpotDetection (10x GFP)	N/A	816	N/A	3	N/A		24.22
	817	Exp 1 well 1	1	SpotDetection (10x GFP)	N/A	817	N/A	3	N/A		15.57
	818	Exp 1 well 1	1	SpotDetection (10x GFP)	N/A	818	N/A	3	N/A		22.49
	819	Exp 1 well 1	1	SpotDetection (10x GFP)	N/A	819	N/A	3	N/A		15.57
	820	Exp 1 well 1	1	SpotDetection (10x GFP)	N/A	820	N/A	3	N/A		19.03
	821	Exp 1 well 1	1	SpotDetection (10x GFP)	N/A	821	N/A	3	N/A		15.57
	822	Exp 1 well 1	1	SpotDetection (10x GFP)	N/A	822	N/A	3	N/A		48.44
	823	Exp 1 well 1	1	SpotDetection (10x GFP)	N/A	823	N/A	3	N/A		17.3
	824	Exp 1 well 1	1	SpotDetection (10x GFP)	N/A	824	N/A	3	N/A		19.03
	825	Exp 1 well 1	1	SpotDetection (10x GFP)	N/A	825	N/A	3	N/A		39.79
	826	Exp 1 well 1	1	SpotDetection (10x GFP)	N/A	826	N/A	3	N/A		41.52
	827	Exp 1 well 1	1	SpotDetection (10x GFP)	N/A	827	N/A	3	N/A		17.3
	828	Exp 1 well 1	1	SpotDetection (10x GFP)	N/A	828	N/A	3	N/A		15.57
	829	Exp 1 well 1	1	SpotDetection (10x GFP)	N/A	829	N/A	3	N/A		41.52
	830	Exp 1 well 1	1	SpotDetection (10x GFP)	N/A	830	N/A	3	N/A		12.11
	831	Exp 1 well 1	1	SpotDetection (10x GFP)	N/A	831	N/A	3	N/A		22.49
	832	Exp 1 well 1	1	SpotDetection (10x GFP)	N/A	832	N/A	3	N/A		15.57
	833	Exp 1 well 1	1	SpotDetection (10x GFP)	N/A	833	N/A	3	N/A		36.33
	834	Exp 1 well 1	1	SpotDetection (10x GFP)	N/A	834	N/A	3	N/A		22.49
	835	Exp 1 well 1	1	SpotDetection (10x GFP)	N/A	835	N/A	3	N/A		8.65
	836	Exp 1 well 1	1	SpotDetection (10x GFP)	N/A	836	N/A	3	N/A		17.3
	837	Exp 1 well 1	1	SpotDetection (10x GFP)	N/A	837	N/A	3	N/A		15.57
	838	Exp 1 well 1	1	SpotDetection (10x GFP)	N/A	838	N/A	3	N/A		29.41
	839	Exp 1 well 1	1	SpotDetection (10x GFP)	N/A	839	N/A	3	N/A		15.57
	840	Exp 1 well 1	1	SpotDetection (10x GFP)	N/A	840	N/A	3	N/A		22.49
	841	Exp 1 well 1	1	SpotDetection (10x GFP)	N/A	841	N/A	3	N/A		15.57
	842	Exp 1 well 1	1	SpotDetection (10x GFP)	N/A	842	N/A	3	N/A		31.14
	843	Exp 1 well 1	1	SpotDetection (10x GFP)	N/A	843	N/A	3	N/A		22.49
	844	Exp 1 well 1	1	SpotDetection (10x GFP)	N/A	844	N/A	3	N/A		19.03
	845	Exp 1 well 1	1	SpotDetection (10x GFP)	N/A	845	N/A	3	N/A		15.57
	846	Exp 1 well 1	1	SpotDetection (10x GFP)	N/A	846	N/A	3	N/A		17.3
	847	Exp 1 well 1	1	SpotDetection (10x GFP)	N/A	847	N/A	3	N/A		38.06
	848	Exp 1 well 1	1	SpotDetection (10x GFP)	N/A	848	N/A	3	N/A		15.57
	849	Exp 1 well 1	1	SpotDetection (10x GFP)	N/A	849	N/A	3	N/A		29.41
	850	Exp 1 well 1	1	SpotDetection (10x GFP)	N/A	850	N/A	3	N/A		22.49
	851	Exp 1 well 1	1	SpotDetection (10x GFP)	N/A	851	N/A	3	N/A		15.57
	852	Exp 1 well 1	1	SpotDetection (10x GFP)	N/A	852	N/A	3	N/A		17.3
	853	Exp 1 well 1	1	SpotDetection (10x GFP)	N/A	853	N/A	3	N/A		22.49
	854	Exp 1 well 1	1	SpotDetection (10x GFP)	N/A	854	N/A	3	N/A		38.06
	855	Exp 1 well 1	1	SpotDetection (10x GFP)	N/A	855	N/A	3	N/A		24.22
	856	Exp 1 well 1	1	SpotDetection (10x GFP)	N/A	856	N/A	3	N/A		15.57
	857	Exp 1 well 1	1	SpotDetection (10x GFP)	N/A	857	N/A	3	N/A		15.57
	858	Exp 1 well 1	1	SpotDetection (10x GFP)	N/A	858	N/A	3	N/A		25.95
	859	Exp 1 well 1	1	SpotDetection (10x GFP)	N/A	859	N/A	3	N/A		36.33
	860	Exp 1 well 1	1	SpotDetection (10x GFP)	N/A	860	N/A	3	N/A		15.57
	861	Exp 1 well 1	1	SpotDetection (10x GFP)	N/A	861	N/A	3	N/A		15.57
	862	Exp 1 well 1	1	SpotDetection (10x GFP)	N/A	862	N/A	3	N/A		15.57
	863	Exp 1 well 1	1	SpotDetection (10x GFP)	N/A	863	N/A	3	N/A		17.3
	864	Exp 1 well 1	1	SpotDetection (10x GFP)	N/A	864	N/A	3	N/A		20.76
	865	Exp 1 well 1	1	SpotDetection (10x GFP)	N/A	865	N/A	3	N/A		22.49
	866	Exp 1 well 1	1	SpotDetection (10x GFP)	N/A	866	N/A	3	N/A		41.52
	867	Exp 1 well 1	1	SpotDetection (10x GFP)	N/A	867	N/A	3	N/A		15.57
	868	Exp 1 well 1	1	SpotDetection (10x GFP)	N/A	868	N/A	3	N/A		15.57
	869	Exp 1 well 1	1	SpotDetection (10x GFP)	N/A	869	N/A	3	N/A		15.57
	870	Exp 1 well 1	1	SpotDetection (10x GFP)	N/A	870	N/A	3	N/A		15.57
	871	Exp 1 well 1	1	SpotDetection (10x GFP)	N/A	871	N/A	3	N/A		22.49
	872	Exp 1 well 1	1	SpotDetection (10x GFP)	N/A	872	N/A	3	N/A		15.57
	873	Exp 1 well 1	1	SpotDetection (10x GFP)	N/A	873	N/A	3	N/A		15.57
	874	Exp 1 well 1	1	SpotDetection (10x GFP)	N/A	874	N/A	3	N/A		17.3
	875	Exp 1 well 1	1	SpotDetection (10x GFP)	N/A	875	N/A	3	N/A		15.57
	876	Exp 1 well 1	1	SpotDetection (10x GFP)	N/A	876	N/A	3	N/A		17.3
	877	Exp 1 well 1	1	SpotDetection (10x GFP)	N/A	877	N/A	3	N/A		15.57
	878	Exp 1 well 1	1	SpotDetection (10x GFP)	N/A	878	N/A	3	N/A		32.87
	879	Exp 1 well 1	1	SpotDetection (10x GFP)	N/A	879	N/A	3	N/A		15.57
	880	Exp 1 well 1	1	SpotDetection (10x GFP)	N/A	880	N/A	3	N/A		15.57
	881	Exp 1 well 1	1	SpotDetection (10x GFP)	N/A	881	N/A	3	N/A		38.06
	882	Exp 1 well 1	1	SpotDetection (10x GFP)	N/A	882	N/A	3	N/A		15.57
	883	Exp 1 well 1	1	SpotDetection (10x GFP)	N/A	883	N/A	3	N/A		15.57
	884	Exp 1 well 1	1	SpotDetection (10x GFP)	N/A	884	N/A	3	N/A		15.57
	885	Exp 1 well 1	1	SpotDetection (10x GFP)	N/A	885	N/A	3	N/A		22.49
	886	Exp 1 well 1	1	SpotDetection (10x GFP)	N/A	886	N/A	3	N/A		32.87
	887	Exp 1 well 1	1	SpotDetection (10x GFP)	N/A	887	N/A	3	N/A		15.57
	888	Exp 1 well 1	1	SpotDetection (10x GFP)	N/A	888	N/A	3	N/A		15.57
	889	Exp 1 well 1	1	SpotDetection (10x GFP)	N/A	889	N/A	3	N/A		19.03
	890	Exp 1 well 1	1	SpotDetection (10x GFP)	N/A	890	N/A	3	N/A		15.57
	891	Exp 1 well 1	1	SpotDetection (10x GFP)	N/A	891	N/A	3	N/A		15.57
	892	Exp 1 well 1	1	SpotDetection (10x GFP)	N/A	892	N/A	3	N/A		20.76
	893	Exp 1 well 1	1	SpotDetection (10x GFP)	N/A	893	N/A	3	N/A		19.03
	894	Exp 1 well 1	1	SpotDetection (10x GFP)	N/A	894	N/A	3	N/A		22.49
	895	Exp 1 well 1	1	SpotDetection (10x GFP)	N/A	895	N/A	3	N/A		24.22
	896	Exp 1 well 1	1	SpotDetection (10x GFP)	N/A	896	N/A	3	N/A		27.68
	897	Exp 1 well 1	1	SpotDetection (10x GFP)	N/A	897	N/A	3	N/A		15.57
	898	Exp 1 well 1	1	SpotDetection (10x GFP)	N/A	898	N/A	3	N/A		32.87
	899	Exp 1 well 1	1	SpotDetection (10x GFP)	N/A	899	N/A	3	N/A		17.3
	900	Exp 1 well 1	1	SpotDetection (10x GFP)	N/A	900	N/A	3	N/A		15.57
	901	Exp 1 well 1	1	SpotDetection (10x GFP)	N/A	901	N/A	3	N/A		41.52
	902	Exp 1 well 1	1	SpotDetection (10x GFP)	N/A	902	N/A	3	N/A		17.3
	903	Exp 1 well 1	1	SpotDetection (10x GFP)	N/A	903	N/A	3	N/A		17.3
	904	Exp 1 well 1	1	SpotDetection (10x GFP)	N/A	904	N/A	3	N/A		20.76
	905	Exp 1 well 1	1	SpotDetection (10x GFP)	N/A	905	N/A	3	N/A		27.68
	906	Exp 1 well 1	1	SpotDetection (10x GFP)	N/A	906	N/A	3	N/A		24.22
	907	Exp 1 well 1	1	SpotDetection (10x GFP)	N/A	907	N/A	3	N/A		15.57
	908	Exp 1 well 1	1	SpotDetection (10x GFP)	N/A	908	N/A	3	N/A		17.3
	909	Exp 1 well 1	1	SpotDetection (10x GFP)	N/A	909	N/A	3	N/A		36.33
	910	Exp 1 well 1	1	SpotDetection (10x GFP)	N/A	910	N/A	3	N/A		15.57
	911	Exp 1 well 1	1	SpotDetection (10x GFP)	N/A	911	N/A	3	N/A		15.57
	912	Exp 1 well 1	1	SpotDetection (10x GFP)	N/A	912	N/A	3	N/A		15.57
	913	Exp 1 well 1	1	SpotDetection (10x GFP)	N/A	913	N/A	3	N/A		17.3
	914	Exp 1 well 1	1	SpotDetection (10x GFP)	N/A	914	N/A	3	N/A		13.84
	915	Exp 1 well 1	1	SpotDetection (10x GFP)	N/A	915	N/A	3	N/A		17.3
	916	Exp 1 well 1	1	SpotDetection (10x GFP)	N/A	916	N/A	3	N/A		15.57
	917	Exp 1 well 1	1	SpotDetection (10x GFP)	N/A	917	N/A	3	N/A		15.57
	918	Exp 1 well 1	1	SpotDetection (10x GFP)	N/A	918	N/A	3	N/A		22.49
	919	Exp 1 well 1	1	SpotDetection (10x GFP)	N/A	919	N/A	3	N/A		17.3
	920	Exp 1 well 1	1	SpotDetection (10x GFP)	N/A	920	N/A	3	N/A		32.87
	921	Exp 1 well 1	1	SpotDetection (10x GFP)	N/A	921	N/A	3	N/A		27.68
	922	Exp 1 well 1	1	SpotDetection (10x GFP)	N/A	922	N/A	3	N/A		15.57
	923	Exp 1 well 1	1	SpotDetection (10x GFP)	N/A	923	N/A	3	N/A		15.57
	924	Exp 1 well 1	1	SpotDetection (10x GFP)	N/A	924	N/A	3	N/A		15.57
	925	Exp 1 well 1	1	SpotDetection (10x GFP)	N/A	925	N/A	3	N/A		15.57
	926	Exp 1 well 1	1	SpotDetection (10x GFP)	N/A	926	N/A	3	N/A		44.98
	927	Exp 1 well 1	1	SpotDetection (10x GFP)	N/A	927	N/A	3	N/A		34.6
	928	Exp 1 well 1	1	SpotDetection (10x GFP)	N/A	928	N/A	3	N/A		27.68
	929	Exp 1 well 1	1	SpotDetection (10x GFP)	N/A	929	N/A	3	N/A		22.49
	930	Exp 1 well 1	1	SpotDetection (10x GFP)	N/A	930	N/A	3	N/A		15.57
	931	Exp 1 well 1	1	SpotDetection (10x GFP)	N/A	931	N/A	3	N/A		22.49
	932	Exp 1 well 1	1	SpotDetection (10x GFP)	N/A	932	N/A	3	N/A		29.41
	933	Exp 1 well 1	1	SpotDetection (10x GFP)	N/A	933	N/A	3	N/A		17.3
	934	Exp 1 well 1	1	SpotDetection (10x GFP)	N/A	934	N/A	3	N/A		15.57
	935	Exp 1 well 1	1	SpotDetection (10x GFP)	N/A	935	N/A	3	N/A		17.3
	936	Exp 1 well 1	1	SpotDetection (10x GFP)	N/A	936	N/A	3	N/A		43.25
	937	Exp 1 well 1	1	SpotDetection (10x GFP)	N/A	937	N/A	3	N/A		43.25
	938	Exp 1 well 1	1	SpotDetection (10x GFP)	N/A	938	N/A	3	N/A		36.33
	939	Exp 1 well 1	1	SpotDetection (10x GFP)	N/A	939	N/A	3	N/A		15.57
	940	Exp 1 well 1	1	SpotDetection (10x GFP)	N/A	940	N/A	3	N/A		24.22
	941	Exp 1 well 1	1	SpotDetection (10x GFP)	N/A	941	N/A	3	N/A		22.49
	942	Exp 1 well 1	1	SpotDetection (10x GFP)	N/A	942	N/A	3	N/A		15.57
	943	Exp 1 well 1	1	SpotDetection (10x GFP)	N/A	943	N/A	3	N/A		22.49
	944	Exp 1 well 1	1	SpotDetection (10x GFP)	N/A	944	N/A	3	N/A		15.57
	945	Exp 1 well 1	1	SpotDetection (10x GFP)	N/A	945	N/A	3	N/A		22.49
	946	Exp 1 well 1	1	SpotDetection (10x GFP)	N/A	946	N/A	3	N/A		13.84
	947	Exp 1 well 1	1	SpotDetection (10x GFP)	N/A	947	N/A	3	N/A		29.41
	948	Exp 1 well 1	1	SpotDetection (10x GFP)	N/A	948	N/A	3	N/A		15.57
	949	Exp 1 well 1	1	SpotDetection (10x GFP)	N/A	949	N/A	3	N/A		19.03
	950	Exp 1 well 1	1	SpotDetection (10x GFP)	N/A	950	N/A	3	N/A		15.57
	951	Exp 1 well 1	1	SpotDetection (10x GFP)	N/A	951	N/A	3	N/A		17.3
	952	Exp 1 well 1	1	SpotDetection (10x GFP)	N/A	952	N/A	3	N/A		15.57
	953	Exp 1 well 1	1	SpotDetection (10x GFP)	N/A	953	N/A	3	N/A		15.57
	954	Exp 1 well 1	1	SpotDetection (10x GFP)	N/A	954	N/A	3	N/A		20.76
	955	Exp 1 well 1	1	SpotDetection (10x GFP)	N/A	955	N/A	3	N/A		20.76
	956	Exp 1 well 1	1	SpotDetection (10x GFP)	N/A	956	N/A	3	N/A		17.3
	957	Exp 1 well 1	1	SpotDetection (10x GFP)	N/A	957	N/A	3	N/A		15.57
	958	Exp 1 well 1	1	SpotDetection (10x GFP)	N/A	958	N/A	3	N/A		15.57
	959	Exp 1 well 1	1	SpotDetection (10x GFP)	N/A	959	N/A	3	N/A		24.22
	960	Exp 1 well 1	1	SpotDetection (10x GFP)	N/A	960	N/A	3	N/A		15.57
	961	Exp 1 well 1	1	SpotDetection (10x GFP)	N/A	961	N/A	3	N/A		24.22
	962	Exp 1 well 1	1	SpotDetection (10x GFP)	N/A	962	N/A	3	N/A		17.3
	963	Exp 1 well 1	1	SpotDetection (10x GFP)	N/A	963	N/A	3	N/A		15.57
	964	Exp 1 well 1	1	SpotDetection (10x GFP)	N/A	964	N/A	3	N/A		17.3
	965	Exp 1 well 1	1	SpotDetection (10x GFP)	N/A	965	N/A	3	N/A		15.57
	966	Exp 1 well 1	1	SpotDetection (10x GFP)	N/A	966	N/A	3	N/A		15.57
	967	Exp 1 well 1	1	SpotDetection (10x GFP)	N/A	967	N/A	3	N/A		15.57
	968	Exp 1 well 1	1	SpotDetection (10x GFP)	N/A	968	N/A	3	N/A		19.03
	969	Exp 1 well 1	1	SpotDetection (10x GFP)	N/A	969	N/A	3	N/A		15.57
	970	Exp 1 well 1	1	SpotDetection (10x GFP)	N/A	970	N/A	3	N/A		15.57
	971	Exp 1 well 1	1	SpotDetection (10x GFP)	N/A	971	N/A	3	N/A		24.22
	972	Exp 1 well 1	1	SpotDetection (10x GFP)	N/A	972	N/A	3	N/A		15.57
	973	Exp 1 well 1	1	SpotDetection (10x GFP)	N/A	973	N/A	3	N/A		15.57
	974	Exp 1 well 1	1	SpotDetection (10x GFP)	N/A	974	N/A	3	N/A		15.57
	975	Exp 1 well 1	1	SpotDetection (10x GFP)	N/A	975	N/A	3	N/A		15.57
	976	Exp 1 well 1	1	SpotDetection (10x GFP)	N/A	976	N/A	3	N/A		17.3
	977	Exp 1 well 1	1	SpotDetection (10x GFP)	N/A	977	N/A	3	N/A		15.57
	978	Exp 1 well 1	1	SpotDetection (10x GFP)	N/A	978	N/A	3	N/A		24.22
	979	Exp 1 well 1	1	SpotDetection (10x GFP)	N/A	979	N/A	3	N/A		15.57
	980	Exp 1 well 1	1	SpotDetection (10x GFP)	N/A	980	N/A	3	N/A		32.87
	981	Exp 1 well 1	1	SpotDetection (10x GFP)	N/A	981	N/A	3	N/A		19.03
	982	Exp 1 well 1	1	SpotDetection (10x GFP)	N/A	982	N/A	3	N/A		20.76
	983	Exp 1 well 1	1	SpotDetection (10x GFP)	N/A	983	N/A	3	N/A		15.57
	984	Exp 1 well 1	1	SpotDetection (10x GFP)	N/A	984	N/A	3	N/A		15.57
	985	Exp 1 well 1	1	SpotDetection (10x GFP)	N/A	985	N/A	3	N/A		17.3
	986	Exp 1 well 1	1	SpotDetection (10x GFP)	N/A	986	N/A	3	N/A		19.03
	987	Exp 1 well 1	1	SpotDetection (10x GFP)	N/A	987	N/A	3	N/A		15.57
	988	Exp 1 well 1	1	SpotDetection (10x GFP)	N/A	988	N/A	3	N/A		15.57
	989	Exp 1 well 1	1	SpotDetection (10x GFP)	N/A	989	N/A	3	N/A		15.57
	990	Exp 1 well 1	1	SpotDetection (10x GFP)	N/A	990	N/A	3	N/A		15.57
	991	Exp 1 well 1	1	SpotDetection (10x GFP)	N/A	991	N/A	3	N/A		15.57
	992	Exp 1 well 1	1	SpotDetection (10x GFP)	N/A	992	N/A	3	N/A		17.3
	993	Exp 1 well 1	1	SpotDetection (10x GFP)	N/A	993	N/A	3	N/A		15.57
	994	Exp 1 well 1	1	SpotDetection (10x GFP)	N/A	994	N/A	3	N/A		22.49
	995	Exp 1 well 1	1	SpotDetection (10x GFP)	N/A	995	N/A	3	N/A		15.57
	996	Exp 1 well 1	1	SpotDetection (10x GFP)	N/A	996	N/A	3	N/A		15.57
	997	Exp 1 well 1	1	SpotDetection (10x GFP)	N/A	997	N/A	3	N/A		20.76
	998	Exp 1 well 1	1	SpotDetection (10x GFP)	N/A	998	N/A	3	N/A		19.03
	999	Exp 1 well 1	1	SpotDetection (10x GFP)	N/A	999	N/A	3	N/A		15.57
	1000	Exp 1 well 1	1	SpotDetection (10x GFP)	N/A	1000	N/A	3	N/A		15.57
	1001	Exp 1 well 1	1	SpotDetection (10x GFP)	N/A	1001	N/A	3	N/A		15.57
	1002	Exp 1 well 1	1	SpotDetection (10x GFP)	N/A	1002	N/A	3	N/A		22.49
	1003	Exp 1 well 1	1	SpotDetection (10x GFP)	N/A	1003	N/A	3	N/A		15.57
	1004	Exp 1 well 1	1	SpotDetection (10x GFP)	N/A	1004	N/A	3	N/A		24.22
	1005	Exp 1 well 1	1	SpotDetection (10x GFP)	N/A	1005	N/A	3	N/A		15.57
	1006	Exp 1 well 1	1	SpotDetection (10x GFP)	N/A	1006	N/A	3	N/A		19.03
	1007	Exp 1 well 1	1	SpotDetection (10x GFP)	N/A	1007	N/A	3	N/A		15.57
	1008	Exp 1 well 1	1	SpotDetection (10x GFP)	N/A	1008	N/A	3	N/A		27.68
	1009	Exp 1 well 1	1	SpotDetection (10x GFP)	N/A	1009	N/A	3	N/A		17.3
	1010	Exp 1 well 1	1	SpotDetection (10x GFP)	N/A	1010	N/A	3	N/A		24.22
	1011	Exp 1 well 1	1	SpotDetection (10x GFP)	N/A	1011	N/A	3	N/A		17.3
	1012	Exp 1 well 1	1	SpotDetection (10x GFP)	N/A	1012	N/A	3	N/A		15.57
	1013	Exp 1 well 1	1	SpotDetection (10x GFP)	N/A	1013	N/A	3	N/A		19.03
	1014	Exp 1 well 1	1	SpotDetection (10x GFP)	N/A	1014	N/A	3	N/A		15.57
	1015	Exp 1 well 1	1	SpotDetection (10x GFP)	N/A	1015	N/A	3	N/A		15.57
	1016	Exp 1 well 1	1	SpotDetection (10x GFP)	N/A	1016	N/A	3	N/A		15.57
	1017	Exp 1 well 1	1	SpotDetection (10x GFP)	N/A	1017	N/A	3	N/A		15.57
	1018	Exp 1 well 1	1	SpotDetection (10x GFP)	N/A	1018	N/A	3	N/A		15.57
	1019	Exp 1 well 1	1	SpotDetection (10x GFP)	N/A	1019	N/A	3	N/A		15.57
	1020	Exp 1 well 1	1	SpotDetection (10x GFP)	N/A	1020	N/A	3	N/A		22.49
	1021	Exp 1 well 1	1	SpotDetection (10x GFP)	N/A	1021	N/A	3	N/A		15.57
	1022	Exp 1 well 1	1	SpotDetection (10x GFP)	N/A	1022	N/A	3	N/A		15.57
	1023	Exp 1 well 1	1	SpotDetection (10x GFP)	N/A	1023	N/A	3	N/A		29.41
	1024	Exp 1 well 1	1	SpotDetection (10x GFP)	N/A	1024	N/A	3	N/A		15.57
	1025	Exp 1 well 1	1	SpotDetection (10x GFP)	N/A	1025	N/A	3	N/A		17.3
	1026	Exp 1 well 1	1	SpotDetection (10x GFP)	N/A	1026	N/A	3	N/A		15.57
	1027	Exp 1 well 1	1	SpotDetection (10x GFP)	N/A	1027	N/A	3	N/A		15.57
	1028	Exp 1 well 1	1	SpotDetection (10x GFP)	N/A	1028	N/A	3	N/A		15.57
	1029	Exp 1 well 1	1	SpotDetection (10x GFP)	N/A	1029	N/A	3	N/A		15.57
	1030	Exp 1 well 1	1	SpotDetection (10x GFP)	N/A	1030	N/A	3	N/A		34.6
	1031	Exp 1 well 1	1	SpotDetection (10x GFP)	N/A	1031	N/A	3	N/A		15.57
	1032	Exp 1 well 1	1	SpotDetection (10x GFP)	N/A	1032	N/A	3	N/A		15.57
	1033	Exp 1 well 1	1	SpotDetection (10x GFP)	N/A	1033	N/A	3	N/A		20.76
	1034	Exp 1 well 1	1	SpotDetection (10x GFP)	N/A	1034	N/A	3	N/A		19.03
	1035	Exp 1 well 1	1	SpotDetection (10x GFP)	N/A	1035	N/A	3	N/A		15.57
	1036	Exp 1 well 1	1	SpotDetection (10x GFP)	N/A	1036	N/A	3	N/A		15.57
	1037	Exp 1 well 1	1	SpotDetection (10x GFP)	N/A	1037	N/A	3	N/A		15.57
	1038	Exp 1 well 1	1	SpotDetection (10x GFP)	N/A	1038	N/A	3	N/A		15.57
	1039	Exp 1 well 1	1	SpotDetection (10x GFP)	N/A	1039	N/A	3	N/A		17.3
	1040	Exp 1 well 1	1	SpotDetection (10x GFP)	N/A	1040	N/A	3	N/A		22.49
	1041	Exp 1 well 1	1	SpotDetection (10x GFP)	N/A	1041	N/A	3	N/A		15.57
	1042	Exp 1 well 1	1	SpotDetection (10x GFP)	N/A	1042	N/A	3	N/A		15.57
	1043	Exp 1 well 1	1	SpotDetection (10x GFP)	N/A	1043	N/A	3	N/A		15.57
	1044	Exp 1 well 1	1	SpotDetection (10x GFP)	N/A	1044	N/A	3	N/A		15.57
	1045	Exp 1 well 1	1	SpotDetection (10x GFP)	N/A	1045	N/A	3	N/A		22.49
	1046	Exp 1 well 1	1	SpotDetection (10x GFP)	N/A	1046	N/A	3	N/A		15.57
	1047	Exp 1 well 1	1	SpotDetection (10x GFP)	N/A	1047	N/A	3	N/A		15.57
	1048	Exp 1 well 1	1	SpotDetection (10x GFP)	N/A	1048	N/A	3	N/A		15.57
	1049	Exp 1 well 1	1	SpotDetection (10x GFP)	N/A	1049	N/A	3	N/A		24.22
	1050	Exp 1 well 1	1	SpotDetection (10x GFP)	N/A	1050	N/A	3	N/A		15.57
	1051	Exp 1 well 1	1	SpotDetection (10x GFP)	N/A	1051	N/A	3	N/A		15.57
	1052	Exp 1 well 1	1	SpotDetection (10x GFP)	N/A	1052	N/A	3	N/A		17.3
	1053	Exp 1 well 1	1	SpotDetection (10x GFP)	N/A	1053	N/A	3	N/A		22.49
	1054	Exp 1 well 1	1	SpotDetection (10x GFP)	N/A	1054	N/A	3	N/A		17.3
	1055	Exp 1 well 1	1	SpotDetection (10x GFP)	N/A	1055	N/A	3	N/A		10.38
	1056	Exp 1 well 1	1	SpotDetection (10x GFP)	N/A	1056	N/A	3	N/A		15.57
	1057	Exp 1 well 1	1	SpotDetection (10x GFP)	N/A	1057	N/A	3	N/A		15.57
	1058	Exp 1 well 1	1	SpotDetection (10x GFP)	N/A	1058	N/A	3	N/A		15.57
	1059	Exp 1 well 1	1	SpotDetection (10x GFP)	N/A	1059	N/A	3	N/A		15.57
	1060	Exp 1 well 1	1	SpotDetection (10x GFP)	N/A	1060	N/A	3	N/A		15.57
	1061	Exp 1 well 1	1	SpotDetection (10x GFP)	N/A	1061	N/A	3	N/A		15.57
	1062	Exp 1 well 1	1	SpotDetection (10x GFP)	N/A	1062	N/A	3	N/A		15.57
	1063	Exp 1 well 1	1	SpotDetection (10x GFP)	N/A	1063	N/A	3	N/A		15.57
	1064	Exp 1 well 1	1	SpotDetection (10x GFP)	N/A	1064	N/A	3	N/A		15.57
	1065	Exp 1 well 1	1	SpotDetection (10x GFP)	N/A	1065	N/A	3	N/A		15.57
	1066	Exp 1 well 1	1	SpotDetection (10x GFP)	N/A	1066	N/A	3	N/A		10.38
	1067	Exp 1 well 1	1	SpotDetection (10x GFP)	N/A	1067	N/A	3	N/A		12.11
	1068	Exp 1 well 1	1	SpotDetection (10x GFP)	N/A	1068	N/A	3	N/A		15.57
	1069	Exp 1 well 1	1	SpotDetection (10x GFP)	N/A	1069	N/A	3	N/A		19.03
	1070	Exp 1 well 1	1	SpotDetection (10x GFP)	N/A	1070	N/A	3	N/A		15.57
	1071	Exp 1 well 1	1	SpotDetection (10x GFP)	N/A	1071	N/A	3	N/A		27.68
	1072	Exp 1 well 1	1	SpotDetection (10x GFP)	N/A	1072	N/A	3	N/A		22.49
	1073	Exp 1 well 1	1	SpotDetection (10x GFP)	N/A	1073	N/A	3	N/A		15.57
	1074	Exp 1 well 1	1	SpotDetection (10x GFP)	N/A	1074	N/A	3	N/A		15.57
	1075	Exp 1 well 1	1	SpotDetection (10x GFP)	N/A	1075	N/A	3	N/A		15.57
	1076	Exp 1 well 1	1	SpotDetection (10x GFP)	N/A	1076	N/A	3	N/A		17.3
	1077	Exp 1 well 1	1	SpotDetection (10x GFP)	N/A	1077	N/A	3	N/A		22.49
	1078	Exp 1 well 1	1	SpotDetection (10x GFP)	N/A	1078	N/A	3	N/A		15.57
	1079	Exp 1 well 1	1	SpotDetection (10x GFP)	N/A	1079	N/A	3	N/A		15.57
	1080	Exp 1 well 1	1	SpotDetection (10x GFP)	N/A	1080	N/A	3	N/A		19.03
	1081	Exp 1 well 1	1	SpotDetection (10x GFP)	N/A	1081	N/A	3	N/A		22.49
	1082	Exp 1 well 1	1	SpotDetection (10x GFP)	N/A	1082	N/A	3	N/A		15.57
	1083	Exp 1 well 1	1	SpotDetection (10x GFP)	N/A	1083	N/A	3	N/A		15.57
	1084	Exp 1 well 1	1	SpotDetection (10x GFP)	N/A	1084	N/A	3	N/A		15.57
	1085	Exp 1 well 1	1	SpotDetection (10x GFP)	N/A	1085	N/A	3	N/A		15.57
	1086	Exp 1 well 1	1	SpotDetection (10x GFP)	N/A	1086	N/A	3	N/A		22.49
	1087	Exp 1 well 1	1	SpotDetection (10x GFP)	N/A	1087	N/A	3	N/A		15.57
	1088	Exp 1 well 1	1	SpotDetection (10x GFP)	N/A	1088	N/A	3	N/A		24.22
	1089	Exp 1 well 1	1	SpotDetection (10x GFP)	N/A	1089	N/A	3	N/A		15.57
	1090	Exp 1 well 1	1	SpotDetection (10x GFP)	N/A	1090	N/A	3	N/A		17.3
	1091	Exp 1 well 1	1	SpotDetection (10x GFP)	N/A	1091	N/A	3	N/A		15.57
	1092	Exp 1 well 1	1	SpotDetection (10x GFP)	N/A	1092	N/A	3	N/A		15.57
	1093	Exp 1 well 1	1	SpotDetection (10x GFP)	N/A	1093	N/A	3	N/A		15.57
	1094	Exp 1 well 1	1	SpotDetection (10x GFP)	N/A	1094	N/A	3	N/A		15.57
	1095	Exp 1 well 1	1	SpotDetection (10x GFP)	N/A	1095	N/A	3	N/A		12.11
	1096	Exp 1 well 1	1	SpotDetection (10x GFP)	N/A	1096	N/A	3	N/A		32.87
	1097	Exp 1 well 1	1	SpotDetection (10x GFP)	N/A	1097	N/A	3	N/A		15.57
	1098	Exp 1 well 1	1	SpotDetection (10x GFP)	N/A	1098	N/A	3	N/A		15.57
	1099	Exp 1 well 1	1	SpotDetection (10x GFP)	N/A	1099	N/A	3	N/A		19.03
	1100	Exp 1 well 1	1	SpotDetection (10x GFP)	N/A	1100	N/A	3	N/A		8.65
	1101	Exp 1 well 1	1	SpotDetection (10x GFP)	N/A	1101	N/A	3	N/A		22.49
	1102	Exp 1 well 1	1	SpotDetection (10x GFP)	N/A	1102	N/A	3	N/A		15.57
	1103	Exp 1 well 1	1	SpotDetection (10x GFP)	N/A	1103	N/A	3	N/A		15.57
	1104	Exp 1 well 1	1	SpotDetection (10x GFP)	N/A	1104	N/A	3	N/A		15.57
	1105	Exp 1 well 1	1	SpotDetection (10x GFP)	N/A	1105	N/A	3	N/A		15.57
	1106	Exp 1 well 1	1	SpotDetection (10x GFP)	N/A	1106	N/A	3	N/A		15.57
	1107	Exp 1 well 1	1	SpotDetection (10x GFP)	N/A	1107	N/A	3	N/A		15.57
	1108	Exp 1 well 1	1	SpotDetection (10x GFP)	N/A	1108	N/A	3	N/A		15.57
	1109	Exp 1 well 1	1	SpotDetection (10x GFP)	N/A	1109	N/A	3	N/A		8.65
	1110	Exp 1 well 1	1	SpotDetection (10x GFP)	N/A	1110	N/A	3	N/A		17.3
	1111	Exp 1 well 1	1	SpotDetection (10x GFP)	N/A	1111	N/A	3	N/A		15.57
	1112	Exp 1 well 1	1	SpotDetection (10x GFP)	N/A	1112	N/A	3	N/A		15.57
	1113	Exp 1 well 1	1	SpotDetection (10x GFP)	N/A	1113	N/A	3	N/A		15.57
	1114	Exp 1 well 1	1	SpotDetection (10x GFP)	N/A	1114	N/A	3	N/A		15.57
	1115	Exp 1 well 1	1	SpotDetection (10x GFP)	N/A	1115	N/A	3	N/A		15.57
	1116	Exp 1 well 1	1	SpotDetection (10x GFP)	N/A	1116	N/A	3	N/A		15.57
	1117	Exp 1 well 1	1	SpotDetection (10x GFP)	N/A	1117	N/A	3	N/A		15.57
	1118	Exp 1 well 1	1	SpotDetection (10x GFP)	N/A	1118	N/A	3	N/A		15.57
	1119	Exp 1 well 1	1	SpotDetection (10x GFP)	N/A	1119	N/A	3	N/A		15.57
	1120	Exp 1 well 1	1	SpotDetection (10x GFP)	N/A	1120	N/A	3	N/A		15.57
	1121	Exp 1 well 1	1	SpotDetection (10x GFP)	N/A	1121	N/A	3	N/A		17.3
	1122	Exp 1 well 2	2	SpotDetection (10x GFP)	N/A	1	N/A	4	N/A		27.68
	1123	Exp 1 well 2	2	SpotDetection (10x GFP)	N/A	2	N/A	4	N/A		19.03
	1124	Exp 1 well 2	2	SpotDetection (10x GFP)	N/A	3	N/A	4	N/A		29.41
	1125	Exp 1 well 2	2	SpotDetection (10x GFP)	N/A	4	N/A	4	N/A		15.57
	1126	Exp 1 well 2	2	SpotDetection (10x GFP)	N/A	5	N/A	4	N/A		15.57
	1127	Exp 1 well 2	2	SpotDetection (10x GFP)	N/A	6	N/A	4	N/A		15.57
	1128	Exp 1 well 2	2	SpotDetection (10x GFP)	N/A	7	N/A	4	N/A		15.57
	1129	Exp 1 well 2	2	SpotDetection (10x GFP)	N/A	8	N/A	4	N/A		15.57
	1130	Exp 1 well 2	2	SpotDetection (10x GFP)	N/A	9	N/A	4	N/A		13.84
	1131	Exp 1 well 2	2	SpotDetection (10x GFP)	N/A	10	N/A	4	N/A		15.57
	1132	Exp 1 well 2	2	SpotDetection (10x GFP)	N/A	11	N/A	4	N/A		15.57
	1133	Exp 1 well 2	2	SpotDetection (10x GFP)	N/A	12	N/A	4	N/A		15.57
	1134	Exp 1 well 2	2	SpotDetection (10x GFP)	N/A	13	N/A	4	N/A		15.57
	1135	Exp 1 well 2	2	SpotDetection (10x GFP)	N/A	14	N/A	4	N/A		15.57
	1136	Exp 1 well 2	2	SpotDetection (10x GFP)	N/A	15	N/A	4	N/A		15.57
	1137	Exp 1 well 2	2	SpotDetection (10x GFP)	N/A	16	N/A	4	N/A		15.57
	1138	Exp 1 well 2	2	SpotDetection (10x GFP)	N/A	17	N/A	4	N/A		15.57
	1139	Exp 1 well 2	2	SpotDetection (10x GFP)	N/A	18	N/A	4	N/A		15.57
	1140	Exp 1 well 2	2	SpotDetection (10x GFP)	N/A	19	N/A	4	N/A		15.57
	1141	Exp 1 well 2	2	SpotDetection (10x GFP)	N/A	20	N/A	4	N/A		15.57
	1142	Exp 1 well 2	2	SpotDetection (10x GFP)	N/A	21	N/A	4	N/A		15.57
	1143	Exp 1 well 2	2	SpotDetection (10x GFP)	N/A	22	N/A	4	N/A		13.84
	1144	Exp 1 well 2	2	SpotDetection (10x GFP)	N/A	23	N/A	4	N/A		13.84
	1145	Exp 1 well 2	2	SpotDetection (10x GFP)	N/A	24	N/A	4	N/A		15.57
	1146	Exp 1 well 2	2	SpotDetection (10x GFP)	N/A	25	N/A	4	N/A		15.57
	1147	Exp 1 well 2	2	SpotDetection (10x GFP)	N/A	26	N/A	4	N/A		15.57
	1148	Exp 1 well 2	2	SpotDetection (10x GFP)	N/A	27	N/A	4	N/A		22.49
	1149	Exp 1 well 2	2	SpotDetection (10x GFP)	N/A	28	N/A	4	N/A		15.57
	1150	Exp 1 well 2	2	SpotDetection (10x GFP)	N/A	29	N/A	4	N/A		15.57
	1151	Exp 1 well 2	2	SpotDetection (10x GFP)	N/A	30	N/A	4	N/A		22.49
	1152	Exp 1 well 2	2	SpotDetection (10x GFP)	N/A	31	N/A	4	N/A		15.57
	1153	Exp 1 well 2	2	SpotDetection (10x GFP)	N/A	32	N/A	4	N/A		15.57
	1154	Exp 1 well 2	2	SpotDetection (10x GFP)	N/A	33	N/A	4	N/A		15.57
	1155	Exp 1 well 2	2	SpotDetection (10x GFP)	N/A	34	N/A	4	N/A		17.3
	1156	Exp 1 well 2	2	SpotDetection (10x GFP)	N/A	35	N/A	4	N/A		15.57
	1157	Exp 1 well 2	2	SpotDetection (10x GFP)	N/A	36	N/A	4	N/A		17.3
	1158	Exp 1 well 2	2	SpotDetection (10x GFP)	N/A	37	N/A	4	N/A		15.57
	1159	Exp 1 well 2	2	SpotDetection (10x GFP)	N/A	38	N/A	4	N/A		15.57
	1160	Exp 1 well 2	2	SpotDetection (10x GFP)	N/A	39	N/A	4	N/A		27.68
	1161	Exp 1 well 2	2	SpotDetection (10x GFP)	N/A	40	N/A	4	N/A		15.57
	1162	Exp 1 well 2	2	SpotDetection (10x GFP)	N/A	41	N/A	4	N/A		22.49
	1163	Exp 1 well 2	2	SpotDetection (10x GFP)	N/A	42	N/A	4	N/A		17.3
	1164	Exp 1 well 2	2	SpotDetection (10x GFP)	N/A	43	N/A	4	N/A		15.57
	1165	Exp 1 well 2	2	SpotDetection (10x GFP)	N/A	44	N/A	4	N/A		15.57
	1166	Exp 1 well 2	2	SpotDetection (10x GFP)	N/A	45	N/A	4	N/A		15.57
	1167	Exp 1 well 2	2	SpotDetection (10x GFP)	N/A	46	N/A	4	N/A		15.57
	1168	Exp 1 well 2	2	SpotDetection (10x GFP)	N/A	47	N/A	4	N/A		15.57
	1169	Exp 1 well 2	2	SpotDetection (10x GFP)	N/A	48	N/A	4	N/A		15.57
	1170	Exp 1 well 2	2	SpotDetection (10x GFP)	N/A	49	N/A	4	N/A		15.57
	1171	Exp 1 well 2	2	SpotDetection (10x GFP)	N/A	50	N/A	4	N/A		15.57
	1172	Exp 1 well 2	2	SpotDetection (10x GFP)	N/A	51	N/A	4	N/A		17.3
	1173	Exp 1 well 2	2	SpotDetection (10x GFP)	N/A	52	N/A	4	N/A		13.84
	1174	Exp 1 well 2	2	SpotDetection (10x GFP)	N/A	53	N/A	4	N/A		17.3
	1175	Exp 1 well 2	2	SpotDetection (10x GFP)	N/A	54	N/A	4	N/A		15.57
	1176	Exp 1 well 2	2	SpotDetection (10x GFP)	N/A	55	N/A	4	N/A		15.57
	1177	Exp 1 well 2	2	SpotDetection (10x GFP)	N/A	56	N/A	4	N/A		15.57
	1178	Exp 1 well 2	2	SpotDetection (10x GFP)	N/A	57	N/A	4	N/A		15.57
	1179	Exp 1 well 2	2	SpotDetection (10x GFP)	N/A	58	N/A	4	N/A		15.57
	1180	Exp 1 well 2	2	SpotDetection (10x GFP)	N/A	59	N/A	4	N/A		15.57
	1181	Exp 1 well 2	2	SpotDetection (10x GFP)	N/A	60	N/A	4	N/A		27.68
	1182	Exp 1 well 2	2	SpotDetection (10x GFP)	N/A	61	N/A	4	N/A		15.57
	1183	Exp 1 well 2	2	SpotDetection (10x GFP)	N/A	62	N/A	4	N/A		15.57
	1184	Exp 1 well 2	2	SpotDetection (10x GFP)	N/A	63	N/A	4	N/A		15.57
	1185	Exp 1 well 2	2	SpotDetection (10x GFP)	N/A	64	N/A	4	N/A		15.57
	1186	Exp 1 well 2	2	SpotDetection (10x GFP)	N/A	65	N/A	4	N/A		34.6
	1187	Exp 1 well 2	2	SpotDetection (10x GFP)	N/A	66	N/A	4	N/A		15.57
	1188	Exp 1 well 2	2	SpotDetection (10x GFP)	N/A	67	N/A	4	N/A		15.57
	1189	Exp 1 well 2	2	SpotDetection (10x GFP)	N/A	68	N/A	4	N/A		15.57
	1190	Exp 1 well 2	2	SpotDetection (10x GFP)	N/A	69	N/A	4	N/A		13.84
	1191	Exp 1 well 2	2	SpotDetection (10x GFP)	N/A	70	N/A	4	N/A		15.57
	1192	Exp 1 well 2	2	SpotDetection (10x GFP)	N/A	71	N/A	4	N/A		15.57
	1193	Exp 1 well 2	2	SpotDetection (10x GFP)	N/A	72	N/A	4	N/A		22.49
	1194	Exp 1 well 2	2	SpotDetection (10x GFP)	N/A	73	N/A	4	N/A		15.57
	1195	Exp 1 well 2	2	SpotDetection (10x GFP)	N/A	74	N/A	4	N/A		15.57
	1196	Exp 1 well 2	2	SpotDetection (10x GFP)	N/A	75	N/A	4	N/A		15.57
	1197	Exp 1 well 2	2	SpotDetection (10x GFP)	N/A	76	N/A	4	N/A		15.57
	1198	Exp 1 well 2	2	SpotDetection (10x GFP)	N/A	77	N/A	4	N/A		15.57
	1199	Exp 1 well 2	2	SpotDetection (10x GFP)	N/A	78	N/A	4	N/A		15.57
	1200	Exp 1 well 2	2	SpotDetection (10x GFP)	N/A	79	N/A	4	N/A		15.57
	1201	Exp 1 well 2	2	SpotDetection (10x GFP)	N/A	80	N/A	4	N/A		15.57
	1202	Exp 1 well 2	2	SpotDetection (10x GFP)	N/A	81	N/A	4	N/A		25.95
	1203	Exp 1 well 2	2	SpotDetection (10x GFP)	N/A	82	N/A	4	N/A		15.57
	1204	Exp 1 well 2	2	SpotDetection (10x GFP)	N/A	83	N/A	4	N/A		20.76
	1205	Exp 1 well 2	2	SpotDetection (10x GFP)	N/A	84	N/A	4	N/A		15.57
	1206	Exp 1 well 2	2	SpotDetection (10x GFP)	N/A	85	N/A	4	N/A		15.57
	1207	Exp 1 well 2	2	SpotDetection (10x GFP)	N/A	86	N/A	4	N/A		15.57
	1208	Exp 1 well 2	2	SpotDetection (10x GFP)	N/A	87	N/A	4	N/A		22.49
	1209	Exp 1 well 2	2	SpotDetection (10x GFP)	N/A	88	N/A	4	N/A		15.57
	1210	Exp 1 well 2	2	SpotDetection (10x GFP)	N/A	89	N/A	4	N/A		17.3
	1211	Exp 1 well 2	2	SpotDetection (10x GFP)	N/A	90	N/A	4	N/A		27.68
	1212	Exp 1 well 2	2	SpotDetection (10x GFP)	N/A	91	N/A	4	N/A		15.57
	1213	Exp 1 well 2	2	SpotDetection (10x GFP)	N/A	92	N/A	4	N/A		15.57
	1214	Exp 1 well 2	2	SpotDetection (10x GFP)	N/A	93	N/A	4	N/A		15.57
	1215	Exp 1 well 2	2	SpotDetection (10x GFP)	N/A	94	N/A	4	N/A		15.57
	1216	Exp 1 well 2	2	SpotDetection (10x GFP)	N/A	95	N/A	4	N/A		15.57
	1217	Exp 1 well 2	2	SpotDetection (10x GFP)	N/A	96	N/A	4	N/A		15.57
	1218	Exp 1 well 2	2	SpotDetection (10x GFP)	N/A	97	N/A	4	N/A		15.57
	1219	Exp 1 well 2	2	SpotDetection (10x GFP)	N/A	98	N/A	4	N/A		17.3
	1220	Exp 1 well 2	2	SpotDetection (10x GFP)	N/A	99	N/A	4	N/A		15.57
	1221	Exp 1 well 2	2	SpotDetection (10x GFP)	N/A	100	N/A	4	N/A		17.3
	1222	Exp 1 well 2	2	SpotDetection (10x GFP)	N/A	101	N/A	4	N/A		15.57
	1223	Exp 1 well 2	2	SpotDetection (10x GFP)	N/A	102	N/A	4	N/A		15.57
	1224	Exp 1 well 2	2	SpotDetection (10x GFP)	N/A	103	N/A	4	N/A		15.57
	1225	Exp 1 well 2	2	SpotDetection (10x GFP)	N/A	104	N/A	4	N/A		15.57
	1226	Exp 1 well 2	2	SpotDetection (10x GFP)	N/A	105	N/A	4	N/A		15.57
	1227	Exp 1 well 2	2	SpotDetection (10x GFP)	N/A	106	N/A	4	N/A		15.57
	1228	Exp 1 well 2	2	SpotDetection (10x GFP)	N/A	107	N/A	4	N/A		15.57
	1229	Exp 1 well 2	2	SpotDetection (10x GFP)	N/A	108	N/A	4	N/A		19.03
	1230	Exp 1 well 2	2	SpotDetection (10x GFP)	N/A	109	N/A	4	N/A		22.49
	1231	Exp 1 well 2	2	SpotDetection (10x GFP)	N/A	110	N/A	4	N/A		15.57
	1232	Exp 1 well 2	2	SpotDetection (10x GFP)	N/A	111	N/A	4	N/A		17.3
	1233	Exp 1 well 2	2	SpotDetection (10x GFP)	N/A	112	N/A	4	N/A		24.22
	1234	Exp 1 well 2	2	SpotDetection (10x GFP)	N/A	113	N/A	4	N/A		15.57
	1235	Exp 1 well 2	2	SpotDetection (10x GFP)	N/A	114	N/A	4	N/A		22.49
	1236	Exp 1 well 2	2	SpotDetection (10x GFP)	N/A	115	N/A	4	N/A		15.57
	1237	Exp 1 well 2	2	SpotDetection (10x GFP)	N/A	116	N/A	4	N/A		15.57
	1238	Exp 1 well 2	2	SpotDetection (10x GFP)	N/A	117	N/A	4	N/A		27.68
	1239	Exp 1 well 2	2	SpotDetection (10x GFP)	N/A	118	N/A	4	N/A		19.03
	1240	Exp 1 well 2	2	SpotDetection (10x GFP)	N/A	119	N/A	4	N/A		24.22
	1241	Exp 1 well 2	2	SpotDetection (10x GFP)	N/A	120	N/A	4	N/A		15.57
	1242	Exp 1 well 2	2	SpotDetection (10x GFP)	N/A	121	N/A	4	N/A		15.57
	1243	Exp 1 well 2	2	SpotDetection (10x GFP)	N/A	122	N/A	4	N/A		15.57
	1244	Exp 1 well 2	2	SpotDetection (10x GFP)	N/A	123	N/A	4	N/A		17.3
	1245	Exp 1 well 2	2	SpotDetection (10x GFP)	N/A	124	N/A	4	N/A		15.57
	1246	Exp 1 well 2	2	SpotDetection (10x GFP)	N/A	125	N/A	4	N/A		15.57
	1247	Exp 1 well 2	2	SpotDetection (10x GFP)	N/A	126	N/A	4	N/A		15.57
	1248	Exp 1 well 2	2	SpotDetection (10x GFP)	N/A	127	N/A	4	N/A		15.57
	1249	Exp 1 well 2	2	SpotDetection (10x GFP)	N/A	128	N/A	4	N/A		15.57
	1250	Exp 1 well 2	2	SpotDetection (10x GFP)	N/A	129	N/A	4	N/A		15.57
	1251	Exp 1 well 2	2	SpotDetection (10x GFP)	N/A	130	N/A	4	N/A		17.3
	1252	Exp 1 well 2	2	SpotDetection (10x GFP)	N/A	131	N/A	4	N/A		22.49
	1253	Exp 1 well 2	2	SpotDetection (10x GFP)	N/A	132	N/A	4	N/A		22.49
	1254	Exp 1 well 2	2	SpotDetection (10x GFP)	N/A	133	N/A	4	N/A		17.3
	1255	Exp 1 well 2	2	SpotDetection (10x GFP)	N/A	134	N/A	4	N/A		15.57
	1256	Exp 1 well 2	2	SpotDetection (10x GFP)	N/A	135	N/A	4	N/A		24.22
	1257	Exp 1 well 2	2	SpotDetection (10x GFP)	N/A	136	N/A	4	N/A		15.57
	1258	Exp 1 well 2	2	SpotDetection (10x GFP)	N/A	137	N/A	4	N/A		15.57
	1259	Exp 1 well 2	2	SpotDetection (10x GFP)	N/A	138	N/A	4	N/A		15.57
	1260	Exp 1 well 2	2	SpotDetection (10x GFP)	N/A	139	N/A	4	N/A		15.57
	1261	Exp 1 well 2	2	SpotDetection (10x GFP)	N/A	140	N/A	4	N/A		15.57
	1262	Exp 1 well 2	2	SpotDetection (10x GFP)	N/A	141	N/A	4	N/A		15.57
	1263	Exp 1 well 2	2	SpotDetection (10x GFP)	N/A	142	N/A	4	N/A		10.38
	1264	Exp 1 well 2	2	SpotDetection (10x GFP)	N/A	143	N/A	4	N/A		22.49
	1265	Exp 1 well 2	2	SpotDetection (10x GFP)	N/A	144	N/A	4	N/A		27.68
	1266	Exp 1 well 2	2	SpotDetection (10x GFP)	N/A	145	N/A	4	N/A		13.84
	1267	Exp 1 well 2	2	SpotDetection (10x GFP)	N/A	146	N/A	4	N/A		29.41
	1268	Exp 1 well 2	2	SpotDetection (10x GFP)	N/A	147	N/A	4	N/A		13.84
	1269	Exp 1 well 2	2	SpotDetection (10x GFP)	N/A	148	N/A	4	N/A		15.57
	1270	Exp 1 well 2	2	SpotDetection (10x GFP)	N/A	149	N/A	4	N/A		15.57
	1271	Exp 1 well 2	2	SpotDetection (10x GFP)	N/A	150	N/A	4	N/A		15.57
	1272	Exp 1 well 2	2	SpotDetection (10x GFP)	N/A	151	N/A	4	N/A		13.84
	1273	Exp 1 well 2	2	SpotDetection (10x GFP)	N/A	152	N/A	4	N/A		15.57
	1274	Exp 1 well 2	2	SpotDetection (10x GFP)	N/A	153	N/A	4	N/A		22.49
	1275	Exp 1 well 2	2	SpotDetection (10x GFP)	N/A	154	N/A	4	N/A		15.57
	1276	Exp 1 well 2	2	SpotDetection (10x GFP)	N/A	155	N/A	4	N/A		29.41
	1277	Exp 1 well 2	2	SpotDetection (10x GFP)	N/A	156	N/A	4	N/A		15.57
	1278	Exp 1 well 2	2	SpotDetection (10x GFP)	N/A	157	N/A	4	N/A		17.3
	1279	Exp 1 well 2	2	SpotDetection (10x GFP)	N/A	158	N/A	4	N/A		15.57
	1280	Exp 1 well 2	2	SpotDetection (10x GFP)	N/A	159	N/A	4	N/A		22.49
	1281	Exp 1 well 2	2	SpotDetection (10x GFP)	N/A	160	N/A	4	N/A		20.76
	1282	Exp 1 well 2	2	SpotDetection (10x GFP)	N/A	161	N/A	4	N/A		15.57
	1283	Exp 1 well 2	2	SpotDetection (10x GFP)	N/A	162	N/A	4	N/A		13.84
	1284	Exp 1 well 2	2	SpotDetection (10x GFP)	N/A	163	N/A	4	N/A		15.57
	1285	Exp 1 well 2	2	SpotDetection (10x GFP)	N/A	164	N/A	4	N/A		15.57
	1286	Exp 1 well 2	2	SpotDetection (10x GFP)	N/A	165	N/A	4	N/A		12.11
	1287	Exp 1 well 2	2	SpotDetection (10x GFP)	N/A	166	N/A	4	N/A		10.38
	1288	Exp 1 well 2	2	SpotDetection (10x GFP)	N/A	167	N/A	4	N/A		22.49
	1289	Exp 1 well 2	2	SpotDetection (10x GFP)	N/A	168	N/A	4	N/A		17.3
	1290	Exp 1 well 2	2	SpotDetection (10x GFP)	N/A	169	N/A	4	N/A		24.22
	1291	Exp 1 well 2	2	SpotDetection (10x GFP)	N/A	170	N/A	4	N/A		15.57
	1292	Exp 1 well 2	2	SpotDetection (10x GFP)	N/A	171	N/A	4	N/A		15.57
	1293	Exp 1 well 2	2	SpotDetection (10x GFP)	N/A	172	N/A	4	N/A		38.06
	1294	Exp 1 well 2	2	SpotDetection (10x GFP)	N/A	173	N/A	4	N/A		15.57
	1295	Exp 1 well 2	2	SpotDetection (10x GFP)	N/A	174	N/A	4	N/A		27.68
	1296	Exp 1 well 2	2	SpotDetection (10x GFP)	N/A	175	N/A	4	N/A		17.3
	1297	Exp 1 well 2	2	SpotDetection (10x GFP)	N/A	176	N/A	4	N/A		24.22
	1298	Exp 1 well 2	2	SpotDetection (10x GFP)	N/A	177	N/A	4	N/A		15.57
	1299	Exp 1 well 2	2	SpotDetection (10x GFP)	N/A	178	N/A	4	N/A		17.3
	1300	Exp 1 well 2	2	SpotDetection (10x GFP)	N/A	179	N/A	4	N/A		15.57
	1301	Exp 1 well 2	2	SpotDetection (10x GFP)	N/A	180	N/A	4	N/A		17.3
	1302	Exp 1 well 2	2	SpotDetection (10x GFP)	N/A	181	N/A	4	N/A		15.57
	1303	Exp 1 well 2	2	SpotDetection (10x GFP)	N/A	182	N/A	4	N/A		15.57
	1304	Exp 1 well 2	2	SpotDetection (10x GFP)	N/A	183	N/A	4	N/A		13.84
	1305	Exp 1 well 2	2	SpotDetection (10x GFP)	N/A	184	N/A	4	N/A		15.57
	1306	Exp 1 well 2	2	SpotDetection (10x GFP)	N/A	185	N/A	4	N/A		10.38
	1307	Exp 1 well 2	2	SpotDetection (10x GFP)	N/A	186	N/A	4	N/A		15.57
	1308	Exp 1 well 2	2	SpotDetection (10x GFP)	N/A	187	N/A	4	N/A		15.57
	1309	Exp 1 well 2	2	SpotDetection (10x GFP)	N/A	188	N/A	4	N/A		22.49
	1310	Exp 1 well 2	2	SpotDetection (10x GFP)	N/A	189	N/A	4	N/A		27.68
	1311	Exp 1 well 2	2	SpotDetection (10x GFP)	N/A	190	N/A	4	N/A		15.57
	1312	Exp 1 well 2	2	SpotDetection (10x GFP)	N/A	191	N/A	4	N/A		22.49
	1313	Exp 1 well 2	2	SpotDetection (10x GFP)	N/A	192	N/A	4	N/A		15.57
	1314	Exp 1 well 2	2	SpotDetection (10x GFP)	N/A	193	N/A	4	N/A		15.57
	1315	Exp 1 well 2	2	SpotDetection (10x GFP)	N/A	194	N/A	4	N/A		15.57
	1316	Exp 1 well 2	2	SpotDetection (10x GFP)	N/A	195	N/A	4	N/A		22.49
	1317	Exp 1 well 2	2	SpotDetection (10x GFP)	N/A	196	N/A	4	N/A		22.49
	1318	Exp 1 well 2	2	SpotDetection (10x GFP)	N/A	197	N/A	4	N/A		15.57
	1319	Exp 1 well 2	2	SpotDetection (10x GFP)	N/A	198	N/A	4	N/A		27.68
	1320	Exp 1 well 2	2	SpotDetection (10x GFP)	N/A	199	N/A	4	N/A		15.57
	1321	Exp 1 well 2	2	SpotDetection (10x GFP)	N/A	200	N/A	4	N/A		25.95
	1322	Exp 1 well 2	2	SpotDetection (10x GFP)	N/A	201	N/A	4	N/A		15.57
	1323	Exp 1 well 2	2	SpotDetection (10x GFP)	N/A	202	N/A	4	N/A		15.57
	1324	Exp 1 well 2	2	SpotDetection (10x GFP)	N/A	203	N/A	4	N/A		15.57
	1325	Exp 1 well 2	2	SpotDetection (10x GFP)	N/A	204	N/A	4	N/A		31.14
	1326	Exp 1 well 2	2	SpotDetection (10x GFP)	N/A	205	N/A	4	N/A		15.57
	1327	Exp 1 well 2	2	SpotDetection (10x GFP)	N/A	206	N/A	4	N/A		17.3
	1328	Exp 1 well 2	2	SpotDetection (10x GFP)	N/A	207	N/A	4	N/A		27.68
	1329	Exp 1 well 2	2	SpotDetection (10x GFP)	N/A	208	N/A	4	N/A		27.68
	1330	Exp 1 well 2	2	SpotDetection (10x GFP)	N/A	209	N/A	4	N/A		17.3
	1331	Exp 1 well 2	2	SpotDetection (10x GFP)	N/A	210	N/A	4	N/A		17.3
	1332	Exp 1 well 2	2	SpotDetection (10x GFP)	N/A	211	N/A	4	N/A		27.68
	1333	Exp 1 well 2	2	SpotDetection (10x GFP)	N/A	212	N/A	4	N/A		17.3
	1334	Exp 1 well 2	2	SpotDetection (10x GFP)	N/A	213	N/A	4	N/A		27.68
	1335	Exp 1 well 2	2	SpotDetection (10x GFP)	N/A	214	N/A	4	N/A		15.57
	1336	Exp 1 well 2	2	SpotDetection (10x GFP)	N/A	215	N/A	4	N/A		13.84
	1337	Exp 1 well 2	2	SpotDetection (10x GFP)	N/A	216	N/A	4	N/A		15.57
	1338	Exp 1 well 2	2	SpotDetection (10x GFP)	N/A	217	N/A	4	N/A		15.57
	1339	Exp 1 well 2	2	SpotDetection (10x GFP)	N/A	218	N/A	4	N/A		15.57
	1340	Exp 1 well 2	2	SpotDetection (10x GFP)	N/A	219	N/A	4	N/A		22.49
	1341	Exp 1 well 2	2	SpotDetection (10x GFP)	N/A	220	N/A	4	N/A		20.76
	1342	Exp 1 well 2	2	SpotDetection (10x GFP)	N/A	221	N/A	4	N/A		15.57
	1343	Exp 1 well 2	2	SpotDetection (10x GFP)	N/A	222	N/A	4	N/A		17.3
	1344	Exp 1 well 2	2	SpotDetection (10x GFP)	N/A	223	N/A	4	N/A		34.6
	1345	Exp 1 well 2	2	SpotDetection (10x GFP)	N/A	224	N/A	4	N/A		22.49
	1346	Exp 1 well 2	2	SpotDetection (10x GFP)	N/A	225	N/A	4	N/A		15.57
	1347	Exp 1 well 2	2	SpotDetection (10x GFP)	N/A	226	N/A	4	N/A		15.57
	1348	Exp 1 well 2	2	SpotDetection (10x GFP)	N/A	227	N/A	4	N/A		15.57
	1349	Exp 1 well 2	2	SpotDetection (10x GFP)	N/A	228	N/A	4	N/A		17.3
	1350	Exp 1 well 2	2	SpotDetection (10x GFP)	N/A	229	N/A	4	N/A		17.3
	1351	Exp 1 well 2	2	SpotDetection (10x GFP)	N/A	230	N/A	4	N/A		41.52
	1352	Exp 1 well 2	2	SpotDetection (10x GFP)	N/A	231	N/A	4	N/A		17.3
	1353	Exp 1 well 2	2	SpotDetection (10x GFP)	N/A	232	N/A	4	N/A		15.57
	1354	Exp 1 well 2	2	SpotDetection (10x GFP)	N/A	233	N/A	4	N/A		22.49
	1355	Exp 1 well 2	2	SpotDetection (10x GFP)	N/A	234	N/A	4	N/A		19.03
	1356	Exp 1 well 2	2	SpotDetection (10x GFP)	N/A	235	N/A	4	N/A		17.3
	1357	Exp 1 well 2	2	SpotDetection (10x GFP)	N/A	236	N/A	4	N/A		17.3
	1358	Exp 1 well 2	2	SpotDetection (10x GFP)	N/A	237	N/A	4	N/A		15.57
	1359	Exp 1 well 2	2	SpotDetection (10x GFP)	N/A	238	N/A	4	N/A		22.49
	1360	Exp 1 well 2	2	SpotDetection (10x GFP)	N/A	239	N/A	4	N/A		15.57
	1361	Exp 1 well 2	2	SpotDetection (10x GFP)	N/A	240	N/A	4	N/A		15.57
	1362	Exp 1 well 2	2	SpotDetection (10x GFP)	N/A	241	N/A	4	N/A		15.57
	1363	Exp 1 well 2	2	SpotDetection (10x GFP)	N/A	242	N/A	4	N/A		15.57
	1364	Exp 1 well 2	2	SpotDetection (10x GFP)	N/A	243	N/A	4	N/A		15.57
	1365	Exp 1 well 2	2	SpotDetection (10x GFP)	N/A	244	N/A	4	N/A		15.57
	1366	Exp 1 well 2	2	SpotDetection (10x GFP)	N/A	245	N/A	4	N/A		22.49
	1367	Exp 1 well 2	2	SpotDetection (10x GFP)	N/A	246	N/A	4	N/A		15.57
	1368	Exp 1 well 2	2	SpotDetection (10x GFP)	N/A	247	N/A	4	N/A		15.57
	1369	Exp 1 well 2	2	SpotDetection (10x GFP)	N/A	248	N/A	4	N/A		15.57
	1370	Exp 1 well 2	2	SpotDetection (10x GFP)	N/A	249	N/A	4	N/A		27.68
	1371	Exp 1 well 2	2	SpotDetection (10x GFP)	N/A	250	N/A	4	N/A		15.57
	1372	Exp 1 well 2	2	SpotDetection (10x GFP)	N/A	251	N/A	4	N/A		34.6
	1373	Exp 1 well 2	2	SpotDetection (10x GFP)	N/A	252	N/A	4	N/A		15.57
	1374	Exp 1 well 2	2	SpotDetection (10x GFP)	N/A	253	N/A	4	N/A		17.3
	1375	Exp 1 well 2	2	SpotDetection (10x GFP)	N/A	254	N/A	4	N/A		24.22
	1376	Exp 1 well 2	2	SpotDetection (10x GFP)	N/A	255	N/A	4	N/A		15.57
	1377	Exp 1 well 2	2	SpotDetection (10x GFP)	N/A	256	N/A	4	N/A		34.6
	1378	Exp 1 well 2	2	SpotDetection (10x GFP)	N/A	257	N/A	4	N/A		17.3
	1379	Exp 1 well 2	2	SpotDetection (10x GFP)	N/A	258	N/A	4	N/A		15.57
	1380	Exp 1 well 2	2	SpotDetection (10x GFP)	N/A	259	N/A	4	N/A		24.22
	1381	Exp 1 well 2	2	SpotDetection (10x GFP)	N/A	260	N/A	4	N/A		19.03
	1382	Exp 1 well 2	2	SpotDetection (10x GFP)	N/A	261	N/A	4	N/A		17.3
	1383	Exp 1 well 2	2	SpotDetection (10x GFP)	N/A	262	N/A	4	N/A		15.57
	1384	Exp 1 well 2	2	SpotDetection (10x GFP)	N/A	263	N/A	4	N/A		32.87
	1385	Exp 1 well 2	2	SpotDetection (10x GFP)	N/A	264	N/A	4	N/A		15.57
	1386	Exp 1 well 2	2	SpotDetection (10x GFP)	N/A	265	N/A	4	N/A		15.57
	1387	Exp 1 well 2	2	SpotDetection (10x GFP)	N/A	266	N/A	4	N/A		15.57
	1388	Exp 1 well 2	2	SpotDetection (10x GFP)	N/A	267	N/A	4	N/A		17.3
	1389	Exp 1 well 2	2	SpotDetection (10x GFP)	N/A	268	N/A	4	N/A		15.57
	1390	Exp 1 well 2	2	SpotDetection (10x GFP)	N/A	269	N/A	4	N/A		15.57
	1391	Exp 1 well 2	2	SpotDetection (10x GFP)	N/A	270	N/A	4	N/A		27.68
	1392	Exp 1 well 2	2	SpotDetection (10x GFP)	N/A	271	N/A	4	N/A		22.49
	1393	Exp 1 well 2	2	SpotDetection (10x GFP)	N/A	272	N/A	4	N/A		17.3
	1394	Exp 1 well 2	2	SpotDetection (10x GFP)	N/A	273	N/A	4	N/A		32.87
	1395	Exp 1 well 2	2	SpotDetection (10x GFP)	N/A	274	N/A	4	N/A		15.57
	1396	Exp 1 well 2	2	SpotDetection (10x GFP)	N/A	275	N/A	4	N/A		22.49
	1397	Exp 1 well 2	2	SpotDetection (10x GFP)	N/A	276	N/A	4	N/A		20.76
	1398	Exp 1 well 2	2	SpotDetection (10x GFP)	N/A	277	N/A	4	N/A		29.41
	1399	Exp 1 well 2	2	SpotDetection (10x GFP)	N/A	278	N/A	4	N/A		15.57
	1400	Exp 1 well 2	2	SpotDetection (10x GFP)	N/A	279	N/A	4	N/A		15.57
	1401	Exp 1 well 2	2	SpotDetection (10x GFP)	N/A	280	N/A	4	N/A		24.22
	1402	Exp 1 well 2	2	SpotDetection (10x GFP)	N/A	281	N/A	4	N/A		15.57
	1403	Exp 1 well 2	2	SpotDetection (10x GFP)	N/A	282	N/A	4	N/A		15.57
	1404	Exp 1 well 2	2	SpotDetection (10x GFP)	N/A	283	N/A	4	N/A		15.57
	1405	Exp 1 well 2	2	SpotDetection (10x GFP)	N/A	284	N/A	4	N/A		17.3
	1406	Exp 1 well 2	2	SpotDetection (10x GFP)	N/A	285	N/A	4	N/A		15.57
	1407	Exp 1 well 2	2	SpotDetection (10x GFP)	N/A	286	N/A	4	N/A		34.6
	1408	Exp 1 well 2	2	SpotDetection (10x GFP)	N/A	287	N/A	4	N/A		19.03
	1409	Exp 1 well 2	2	SpotDetection (10x GFP)	N/A	288	N/A	4	N/A		15.57
	1410	Exp 1 well 2	2	SpotDetection (10x GFP)	N/A	289	N/A	4	N/A		15.57
	1411	Exp 1 well 2	2	SpotDetection (10x GFP)	N/A	290	N/A	4	N/A		24.22
	1412	Exp 1 well 2	2	SpotDetection (10x GFP)	N/A	291	N/A	4	N/A		17.3
	1413	Exp 1 well 2	2	SpotDetection (10x GFP)	N/A	292	N/A	4	N/A		15.57
	1414	Exp 1 well 2	2	SpotDetection (10x GFP)	N/A	293	N/A	4	N/A		15.57
	1415	Exp 1 well 2	2	SpotDetection (10x GFP)	N/A	294	N/A	4	N/A		15.57
	1416	Exp 1 well 2	2	SpotDetection (10x GFP)	N/A	295	N/A	4	N/A		24.22
	1417	Exp 1 well 2	2	SpotDetection (10x GFP)	N/A	296	N/A	4	N/A		15.57
	1418	Exp 1 well 2	2	SpotDetection (10x GFP)	N/A	297	N/A	4	N/A		15.57
	1419	Exp 1 well 2	2	SpotDetection (10x GFP)	N/A	298	N/A	4	N/A		15.57
	1420	Exp 1 well 2	2	SpotDetection (10x GFP)	N/A	299	N/A	4	N/A		15.57
	1421	Exp 1 well 2	2	SpotDetection (10x GFP)	N/A	300	N/A	4	N/A		22.49
	1422	Exp 1 well 2	2	SpotDetection (10x GFP)	N/A	301	N/A	4	N/A		19.03
	1423	Exp 1 well 2	2	SpotDetection (10x GFP)	N/A	302	N/A	4	N/A		15.57
	1424	Exp 1 well 2	2	SpotDetection (10x GFP)	N/A	303	N/A	4	N/A		15.57
	1425	Exp 1 well 2	2	SpotDetection (10x GFP)	N/A	304	N/A	4	N/A		15.57
	1426	Exp 1 well 2	2	SpotDetection (10x GFP)	N/A	305	N/A	4	N/A		22.49
	1427	Exp 1 well 2	2	SpotDetection (10x GFP)	N/A	306	N/A	4	N/A		29.41
	1428	Exp 1 well 2	2	SpotDetection (10x GFP)	N/A	307	N/A	4	N/A		34.6
	1429	Exp 1 well 2	2	SpotDetection (10x GFP)	N/A	308	N/A	4	N/A		15.57
	1430	Exp 1 well 2	2	SpotDetection (10x GFP)	N/A	309	N/A	4	N/A		15.57
	1431	Exp 1 well 2	2	SpotDetection (10x GFP)	N/A	310	N/A	4	N/A		15.57
	1432	Exp 1 well 2	2	SpotDetection (10x GFP)	N/A	311	N/A	4	N/A		22.49
	1433	Exp 1 well 2	2	SpotDetection (10x GFP)	N/A	312	N/A	4	N/A		15.57
	1434	Exp 1 well 2	2	SpotDetection (10x GFP)	N/A	313	N/A	4	N/A		15.57
	1435	Exp 1 well 2	2	SpotDetection (10x GFP)	N/A	314	N/A	4	N/A		24.22
	1436	Exp 1 well 2	2	SpotDetection (10x GFP)	N/A	315	N/A	4	N/A		15.57
	1437	Exp 1 well 2	2	SpotDetection (10x GFP)	N/A	316	N/A	4	N/A		25.95
	1438	Exp 1 well 2	2	SpotDetection (10x GFP)	N/A	317	N/A	4	N/A		22.49
	1439	Exp 1 well 2	2	SpotDetection (10x GFP)	N/A	318	N/A	4	N/A		17.3
	1440	Exp 1 well 2	2	SpotDetection (10x GFP)	N/A	319	N/A	4	N/A		22.49
	1441	Exp 1 well 2	2	SpotDetection (10x GFP)	N/A	320	N/A	4	N/A		43.25
	1442	Exp 1 well 2	2	SpotDetection (10x GFP)	N/A	321	N/A	4	N/A		15.57
	1443	Exp 1 well 2	2	SpotDetection (10x GFP)	N/A	322	N/A	4	N/A		15.57
	1444	Exp 1 well 2	2	SpotDetection (10x GFP)	N/A	323	N/A	4	N/A		27.68
	1445	Exp 1 well 2	2	SpotDetection (10x GFP)	N/A	324	N/A	4	N/A		24.22
	1446	Exp 1 well 2	2	SpotDetection (10x GFP)	N/A	325	N/A	4	N/A		22.49
	1447	Exp 1 well 2	2	SpotDetection (10x GFP)	N/A	326	N/A	4	N/A		13.84
	1448	Exp 1 well 2	2	SpotDetection (10x GFP)	N/A	327	N/A	4	N/A		25.95
	1449	Exp 1 well 2	2	SpotDetection (10x GFP)	N/A	328	N/A	4	N/A		17.3
	1450	Exp 1 well 2	2	SpotDetection (10x GFP)	N/A	329	N/A	4	N/A		25.95
	1451	Exp 1 well 2	2	SpotDetection (10x GFP)	N/A	330	N/A	4	N/A		15.57
	1452	Exp 1 well 2	2	SpotDetection (10x GFP)	N/A	331	N/A	4	N/A		17.3
	1453	Exp 1 well 2	2	SpotDetection (10x GFP)	N/A	332	N/A	4	N/A		17.3
	1454	Exp 1 well 2	2	SpotDetection (10x GFP)	N/A	333	N/A	4	N/A		15.57
	1455	Exp 1 well 2	2	SpotDetection (10x GFP)	N/A	334	N/A	4	N/A		22.49
	1456	Exp 1 well 2	2	SpotDetection (10x GFP)	N/A	335	N/A	4	N/A		17.3
	1457	Exp 1 well 2	2	SpotDetection (10x GFP)	N/A	336	N/A	4	N/A		27.68
	1458	Exp 1 well 2	2	SpotDetection (10x GFP)	N/A	337	N/A	4	N/A		55.36
	1459	Exp 1 well 2	2	SpotDetection (10x GFP)	N/A	338	N/A	4	N/A		17.3
	1460	Exp 1 well 2	2	SpotDetection (10x GFP)	N/A	339	N/A	4	N/A		15.57
	1461	Exp 1 well 2	2	SpotDetection (10x GFP)	N/A	340	N/A	4	N/A		17.3
	1462	Exp 1 well 2	2	SpotDetection (10x GFP)	N/A	341	N/A	4	N/A		31.14
	1463	Exp 1 well 2	2	SpotDetection (10x GFP)	N/A	342	N/A	4	N/A		17.3
	1464	Exp 1 well 2	2	SpotDetection (10x GFP)	N/A	343	N/A	4	N/A		15.57
	1465	Exp 1 well 2	2	SpotDetection (10x GFP)	N/A	344	N/A	4	N/A		25.95
	1466	Exp 1 well 2	2	SpotDetection (10x GFP)	N/A	345	N/A	4	N/A		15.57
	1467	Exp 1 well 2	2	SpotDetection (10x GFP)	N/A	346	N/A	4	N/A		15.57
	1468	Exp 1 well 2	2	SpotDetection (10x GFP)	N/A	347	N/A	4	N/A		24.22
	1469	Exp 1 well 2	2	SpotDetection (10x GFP)	N/A	348	N/A	4	N/A		24.22
	1470	Exp 1 well 2	2	SpotDetection (10x GFP)	N/A	349	N/A	4	N/A		22.49
	1471	Exp 1 well 2	2	SpotDetection (10x GFP)	N/A	350	N/A	4	N/A		22.49
	1472	Exp 1 well 2	2	SpotDetection (10x GFP)	N/A	351	N/A	4	N/A		22.49
	1473	Exp 1 well 2	2	SpotDetection (10x GFP)	N/A	352	N/A	4	N/A		15.57
	1474	Exp 1 well 2	2	SpotDetection (10x GFP)	N/A	353	N/A	4	N/A		15.57
	1475	Exp 1 well 2	2	SpotDetection (10x GFP)	N/A	354	N/A	4	N/A		15.57
	1476	Exp 1 well 2	2	SpotDetection (10x GFP)	N/A	355	N/A	4	N/A		15.57
	1477	Exp 1 well 2	2	SpotDetection (10x GFP)	N/A	356	N/A	4	N/A		22.49
	1478	Exp 1 well 2	2	SpotDetection (10x GFP)	N/A	357	N/A	4	N/A		22.49
	1479	Exp 1 well 2	2	SpotDetection (10x GFP)	N/A	358	N/A	4	N/A		29.41
	1480	Exp 1 well 2	2	SpotDetection (10x GFP)	N/A	359	N/A	4	N/A		27.68
	1481	Exp 1 well 2	2	SpotDetection (10x GFP)	N/A	360	N/A	4	N/A		15.57
	1482	Exp 1 well 2	2	SpotDetection (10x GFP)	N/A	361	N/A	4	N/A		15.57
	1483	Exp 1 well 2	2	SpotDetection (10x GFP)	N/A	362	N/A	4	N/A		15.57
	1484	Exp 1 well 2	2	SpotDetection (10x GFP)	N/A	363	N/A	4	N/A		22.49
	1485	Exp 1 well 2	2	SpotDetection (10x GFP)	N/A	364	N/A	4	N/A		10.38
	1486	Exp 1 well 2	2	SpotDetection (10x GFP)	N/A	365	N/A	4	N/A		15.57
	1487	Exp 1 well 2	2	SpotDetection (10x GFP)	N/A	366	N/A	4	N/A		15.57
	1488	Exp 1 well 2	2	SpotDetection (10x GFP)	N/A	367	N/A	4	N/A		15.57
	1489	Exp 1 well 2	2	SpotDetection (10x GFP)	N/A	368	N/A	4	N/A		15.57
	1490	Exp 1 well 2	2	SpotDetection (10x GFP)	N/A	369	N/A	4	N/A		15.57
	1491	Exp 1 well 2	2	SpotDetection (10x GFP)	N/A	370	N/A	4	N/A		17.3
	1492	Exp 1 well 2	2	SpotDetection (10x GFP)	N/A	371	N/A	4	N/A		17.3
	1493	Exp 1 well 2	2	SpotDetection (10x GFP)	N/A	372	N/A	4	N/A		15.57
	1494	Exp 1 well 2	2	SpotDetection (10x GFP)	N/A	373	N/A	4	N/A		17.3
	1495	Exp 1 well 2	2	SpotDetection (10x GFP)	N/A	374	N/A	4	N/A		22.49
	1496	Exp 1 well 2	2	SpotDetection (10x GFP)	N/A	375	N/A	4	N/A		15.57
	1497	Exp 1 well 2	2	SpotDetection (10x GFP)	N/A	376	N/A	4	N/A		15.57
	1498	Exp 1 well 2	2	SpotDetection (10x GFP)	N/A	377	N/A	4	N/A		57.09
	1499	Exp 1 well 2	2	SpotDetection (10x GFP)	N/A	378	N/A	4	N/A		22.49
	1500	Exp 1 well 2	2	SpotDetection (10x GFP)	N/A	379	N/A	4	N/A		24.22
	1501	Exp 1 well 2	2	SpotDetection (10x GFP)	N/A	380	N/A	4	N/A		25.95
	1502	Exp 1 well 2	2	SpotDetection (10x GFP)	N/A	381	N/A	4	N/A		38.06
	1503	Exp 1 well 2	2	SpotDetection (10x GFP)	N/A	382	N/A	4	N/A		15.57
	1504	Exp 1 well 2	2	SpotDetection (10x GFP)	N/A	383	N/A	4	N/A		25.95
	1505	Exp 1 well 2	2	SpotDetection (10x GFP)	N/A	384	N/A	4	N/A		39.79
	1506	Exp 1 well 2	2	SpotDetection (10x GFP)	N/A	385	N/A	4	N/A		17.3
	1507	Exp 1 well 2	2	SpotDetection (10x GFP)	N/A	386	N/A	4	N/A		20.76
	1508	Exp 1 well 2	2	SpotDetection (10x GFP)	N/A	387	N/A	4	N/A		22.49
	1509	Exp 1 well 2	2	SpotDetection (10x GFP)	N/A	388	N/A	4	N/A		24.22
	1510	Exp 1 well 2	2	SpotDetection (10x GFP)	N/A	389	N/A	4	N/A		32.87
	1511	Exp 1 well 2	2	SpotDetection (10x GFP)	N/A	390	N/A	4	N/A		32.87
	1512	Exp 1 well 2	2	SpotDetection (10x GFP)	N/A	391	N/A	4	N/A		22.49
	1513	Exp 1 well 2	2	SpotDetection (10x GFP)	N/A	392	N/A	4	N/A		15.57
	1514	Exp 1 well 2	2	SpotDetection (10x GFP)	N/A	393	N/A	4	N/A		15.57
	1515	Exp 1 well 2	2	SpotDetection (10x GFP)	N/A	394	N/A	4	N/A		22.49
	1516	Exp 1 well 2	2	SpotDetection (10x GFP)	N/A	395	N/A	4	N/A		17.3
	1517	Exp 1 well 2	2	SpotDetection (10x GFP)	N/A	396	N/A	4	N/A		15.57
	1518	Exp 1 well 2	2	SpotDetection (10x GFP)	N/A	397	N/A	4	N/A		15.57
	1519	Exp 1 well 2	2	SpotDetection (10x GFP)	N/A	398	N/A	4	N/A		17.3
	1520	Exp 1 well 2	2	SpotDetection (10x GFP)	N/A	399	N/A	4	N/A		15.57
	1521	Exp 1 well 2	2	SpotDetection (10x GFP)	N/A	400	N/A	4	N/A		15.57
	1522	Exp 1 well 2	2	SpotDetection (10x GFP)	N/A	401	N/A	4	N/A		24.22
	1523	Exp 1 well 2	2	SpotDetection (10x GFP)	N/A	402	N/A	4	N/A		22.49
	1524	Exp 1 well 2	2	SpotDetection (10x GFP)	N/A	403	N/A	4	N/A		22.49
	1525	Exp 1 well 2	2	SpotDetection (10x GFP)	N/A	404	N/A	4	N/A		15.57
	1526	Exp 1 well 2	2	SpotDetection (10x GFP)	N/A	405	N/A	4	N/A		22.49
	1527	Exp 1 well 2	2	SpotDetection (10x GFP)	N/A	406	N/A	4	N/A		24.22
	1528	Exp 1 well 2	2	SpotDetection (10x GFP)	N/A	407	N/A	4	N/A		22.49
	1529	Exp 1 well 2	2	SpotDetection (10x GFP)	N/A	408	N/A	4	N/A		15.57
	1530	Exp 1 well 2	2	SpotDetection (10x GFP)	N/A	409	N/A	4	N/A		17.3
	1531	Exp 1 well 2	2	SpotDetection (10x GFP)	N/A	410	N/A	4	N/A		15.57
	1532	Exp 1 well 2	2	SpotDetection (10x GFP)	N/A	411	N/A	4	N/A		29.41
	1533	Exp 1 well 2	2	SpotDetection (10x GFP)	N/A	412	N/A	4	N/A		22.49
	1534	Exp 1 well 2	2	SpotDetection (10x GFP)	N/A	413	N/A	4	N/A		15.57
	1535	Exp 1 well 2	2	SpotDetection (10x GFP)	N/A	414	N/A	4	N/A		15.57
	1536	Exp 1 well 2	2	SpotDetection (10x GFP)	N/A	415	N/A	4	N/A		32.87
	1537	Exp 1 well 2	2	SpotDetection (10x GFP)	N/A	416	N/A	4	N/A		15.57
	1538	Exp 1 well 2	2	SpotDetection (10x GFP)	N/A	417	N/A	4	N/A		27.68
	1539	Exp 1 well 2	2	SpotDetection (10x GFP)	N/A	418	N/A	4	N/A		17.3
	1540	Exp 1 well 2	2	SpotDetection (10x GFP)	N/A	419	N/A	4	N/A		15.57
	1541	Exp 1 well 2	2	SpotDetection (10x GFP)	N/A	420	N/A	4	N/A		15.57
	1542	Exp 1 well 2	2	SpotDetection (10x GFP)	N/A	421	N/A	4	N/A		15.57
	1543	Exp 1 well 2	2	SpotDetection (10x GFP)	N/A	422	N/A	4	N/A		15.57
	1544	Exp 1 well 2	2	SpotDetection (10x GFP)	N/A	423	N/A	4	N/A		27.68
	1545	Exp 1 well 2	2	SpotDetection (10x GFP)	N/A	424	N/A	4	N/A		22.49
	1546	Exp 1 well 2	2	SpotDetection (10x GFP)	N/A	425	N/A	4	N/A		15.57
	1547	Exp 1 well 2	2	SpotDetection (10x GFP)	N/A	426	N/A	4	N/A		15.57
	1548	Exp 1 well 2	2	SpotDetection (10x GFP)	N/A	427	N/A	4	N/A		15.57
	1549	Exp 1 well 2	2	SpotDetection (10x GFP)	N/A	428	N/A	4	N/A		15.57
	1550	Exp 1 well 2	2	SpotDetection (10x GFP)	N/A	429	N/A	4	N/A		36.33
	1551	Exp 1 well 2	2	SpotDetection (10x GFP)	N/A	430	N/A	4	N/A		15.57
	1552	Exp 1 well 2	2	SpotDetection (10x GFP)	N/A	431	N/A	4	N/A		15.57
	1553	Exp 1 well 2	2	SpotDetection (10x GFP)	N/A	432	N/A	4	N/A		15.57
	1554	Exp 1 well 2	2	SpotDetection (10x GFP)	N/A	433	N/A	4	N/A		15.57
	1555	Exp 1 well 2	2	SpotDetection (10x GFP)	N/A	434	N/A	4	N/A		32.87
	1556	Exp 1 well 2	2	SpotDetection (10x GFP)	N/A	435	N/A	4	N/A		15.57
	1557	Exp 1 well 2	2	SpotDetection (10x GFP)	N/A	436	N/A	4	N/A		15.57
	1558	Exp 1 well 2	2	SpotDetection (10x GFP)	N/A	437	N/A	4	N/A		15.57
	1559	Exp 1 well 2	2	SpotDetection (10x GFP)	N/A	438	N/A	4	N/A		15.57
	1560	Exp 1 well 2	2	SpotDetection (10x GFP)	N/A	439	N/A	4	N/A		22.49
	1561	Exp 1 well 2	2	SpotDetection (10x GFP)	N/A	440	N/A	4	N/A		38.06
	1562	Exp 1 well 2	2	SpotDetection (10x GFP)	N/A	441	N/A	4	N/A		22.49
	1563	Exp 1 well 2	2	SpotDetection (10x GFP)	N/A	442	N/A	4	N/A		15.57
	1564	Exp 1 well 2	2	SpotDetection (10x GFP)	N/A	443	N/A	4	N/A		22.49
	1565	Exp 1 well 2	2	SpotDetection (10x GFP)	N/A	444	N/A	4	N/A		15.57
	1566	Exp 1 well 2	2	SpotDetection (10x GFP)	N/A	445	N/A	4	N/A		15.57
	1567	Exp 1 well 2	2	SpotDetection (10x GFP)	N/A	446	N/A	4	N/A		19.03
	1568	Exp 1 well 2	2	SpotDetection (10x GFP)	N/A	447	N/A	4	N/A		22.49
	1569	Exp 1 well 2	2	SpotDetection (10x GFP)	N/A	448	N/A	4	N/A		17.3
	1570	Exp 1 well 2	2	SpotDetection (10x GFP)	N/A	449	N/A	4	N/A		19.03
	1571	Exp 1 well 2	2	SpotDetection (10x GFP)	N/A	450	N/A	4	N/A		15.57
	1572	Exp 1 well 2	2	SpotDetection (10x GFP)	N/A	451	N/A	4	N/A		15.57
	1573	Exp 1 well 2	2	SpotDetection (10x GFP)	N/A	452	N/A	4	N/A		15.57
	1574	Exp 1 well 2	2	SpotDetection (10x GFP)	N/A	453	N/A	4	N/A		19.03
	1575	Exp 1 well 2	2	SpotDetection (10x GFP)	N/A	454	N/A	4	N/A		19.03
	1576	Exp 1 well 2	2	SpotDetection (10x GFP)	N/A	455	N/A	4	N/A		22.49
	1577	Exp 1 well 2	2	SpotDetection (10x GFP)	N/A	456	N/A	4	N/A		17.3
	1578	Exp 1 well 2	2	SpotDetection (10x GFP)	N/A	457	N/A	4	N/A		15.57
	1579	Exp 1 well 2	2	SpotDetection (10x GFP)	N/A	458	N/A	4	N/A		15.57
	1580	Exp 1 well 2	2	SpotDetection (10x GFP)	N/A	459	N/A	4	N/A		15.57
	1581	Exp 1 well 2	2	SpotDetection (10x GFP)	N/A	460	N/A	4	N/A		15.57
	1582	Exp 1 well 2	2	SpotDetection (10x GFP)	N/A	461	N/A	4	N/A		15.57
	1583	Exp 1 well 2	2	SpotDetection (10x GFP)	N/A	462	N/A	4	N/A		17.3
	1584	Exp 1 well 2	2	SpotDetection (10x GFP)	N/A	463	N/A	4	N/A		15.57
	1585	Exp 1 well 2	2	SpotDetection (10x GFP)	N/A	464	N/A	4	N/A		15.57
	1586	Exp 1 well 2	2	SpotDetection (10x GFP)	N/A	465	N/A	4	N/A		24.22
	1587	Exp 1 well 2	2	SpotDetection (10x GFP)	N/A	466	N/A	4	N/A		15.57
	1588	Exp 1 well 2	2	SpotDetection (10x GFP)	N/A	467	N/A	4	N/A		22.49
	1589	Exp 1 well 2	2	SpotDetection (10x GFP)	N/A	468	N/A	4	N/A		29.41
	1590	Exp 1 well 2	2	SpotDetection (10x GFP)	N/A	469	N/A	4	N/A		15.57
	1591	Exp 1 well 2	2	SpotDetection (10x GFP)	N/A	470	N/A	4	N/A		10.38
	1592	Exp 1 well 2	2	SpotDetection (10x GFP)	N/A	471	N/A	4	N/A		15.57
	1593	Exp 1 well 2	2	SpotDetection (10x GFP)	N/A	472	N/A	4	N/A		24.22
	1594	Exp 1 well 2	2	SpotDetection (10x GFP)	N/A	473	N/A	4	N/A		15.57
	1595	Exp 1 well 2	2	SpotDetection (10x GFP)	N/A	474	N/A	4	N/A		15.57
	1596	Exp 1 well 2	2	SpotDetection (10x GFP)	N/A	475	N/A	4	N/A		22.49
	1597	Exp 1 well 2	2	SpotDetection (10x GFP)	N/A	476	N/A	4	N/A		15.57
	1598	Exp 1 well 2	2	SpotDetection (10x GFP)	N/A	477	N/A	4	N/A		10.38
	1599	Exp 1 well 2	2	SpotDetection (10x GFP)	N/A	478	N/A	4	N/A		22.49
	1600	Exp 1 well 2	2	SpotDetection (10x GFP)	N/A	479	N/A	4	N/A		12.11
	1601	Exp 1 well 2	2	SpotDetection (10x GFP)	N/A	480	N/A	4	N/A		29.41
	1602	Exp 1 well 2	2	SpotDetection (10x GFP)	N/A	481	N/A	4	N/A		19.03
	1603	Exp 1 well 2	2	SpotDetection (10x GFP)	N/A	482	N/A	4	N/A		17.3
	1604	Exp 1 well 2	2	SpotDetection (10x GFP)	N/A	483	N/A	4	N/A		15.57
	1605	Exp 1 well 2	2	SpotDetection (10x GFP)	N/A	484	N/A	4	N/A		15.57
	1606	Exp 1 well 2	2	SpotDetection (10x GFP)	N/A	485	N/A	4	N/A		15.57
	1607	Exp 1 well 2	2	SpotDetection (10x GFP)	N/A	486	N/A	4	N/A		15.57
	1608	Exp 1 well 2	2	SpotDetection (10x GFP)	N/A	487	N/A	4	N/A		15.57
	1609	Exp 1 well 2	2	SpotDetection (10x GFP)	N/A	488	N/A	4	N/A		15.57
	1610	Exp 1 well 2	2	SpotDetection (10x GFP)	N/A	489	N/A	4	N/A		15.57
	1611	Exp 1 well 2	2	SpotDetection (10x GFP)	N/A	490	N/A	4	N/A		13.84
	1612	Exp 1 well 2	2	SpotDetection (10x GFP)	N/A	491	N/A	4	N/A		17.3
	1613	Exp 1 well 2	2	SpotDetection (10x GFP)	N/A	492	N/A	4	N/A		15.57
	1614	Exp 1 well 2	2	SpotDetection (10x GFP)	N/A	493	N/A	4	N/A		17.3
	1615	Exp 1 well 2	2	SpotDetection (10x GFP)	N/A	494	N/A	4	N/A		15.57
	1616	Exp 1 well 2	2	SpotDetection (10x GFP)	N/A	495	N/A	4	N/A		25.95
	1617	Exp 1 well 2	2	SpotDetection (10x GFP)	N/A	496	N/A	4	N/A		15.57
	1618	Exp 1 well 2	2	SpotDetection (10x GFP)	N/A	497	N/A	4	N/A		17.3
	1619	Exp 1 well 2	2	SpotDetection (10x GFP)	N/A	498	N/A	4	N/A		22.49
	1620	Exp 1 well 2	2	SpotDetection (10x GFP)	N/A	499	N/A	4	N/A		15.57
	1621	Exp 1 well 2	2	SpotDetection (10x GFP)	N/A	500	N/A	4	N/A		17.3
	1622	Exp 1 well 2	2	SpotDetection (10x GFP)	N/A	501	N/A	4	N/A		22.49
	1623	Exp 1 well 2	2	SpotDetection (10x GFP)	N/A	502	N/A	4	N/A		15.57
	1624	Exp 1 well 2	2	SpotDetection (10x GFP)	N/A	503	N/A	4	N/A		15.57
	1625	Exp 1 well 2	2	SpotDetection (10x GFP)	N/A	504	N/A	4	N/A		22.49
	1626	Exp 1 well 2	2	SpotDetection (10x GFP)	N/A	505	N/A	4	N/A		27.68
	1627	Exp 1 well 2	2	SpotDetection (10x GFP)	N/A	506	N/A	4	N/A		15.57
	1628	Exp 1 well 2	2	SpotDetection (10x GFP)	N/A	507	N/A	4	N/A		36.33
	1629	Exp 1 well 2	2	SpotDetection (10x GFP)	N/A	508	N/A	4	N/A		17.3
	1630	Exp 1 well 2	2	SpotDetection (10x GFP)	N/A	509	N/A	4	N/A		39.79
	1631	Exp 1 well 2	2	SpotDetection (10x GFP)	N/A	510	N/A	4	N/A		32.87
	1632	Exp 1 well 2	2	SpotDetection (10x GFP)	N/A	511	N/A	4	N/A		22.49
	1633	Exp 1 well 2	2	SpotDetection (10x GFP)	N/A	512	N/A	4	N/A		27.68
	1634	Exp 1 well 2	2	SpotDetection (10x GFP)	N/A	513	N/A	4	N/A		15.57
	1635	Exp 1 well 2	2	SpotDetection (10x GFP)	N/A	514	N/A	4	N/A		17.3
	1636	Exp 1 well 2	2	SpotDetection (10x GFP)	N/A	515	N/A	4	N/A		15.57
	1637	Exp 1 well 2	2	SpotDetection (10x GFP)	N/A	516	N/A	4	N/A		19.03
	1638	Exp 1 well 2	2	SpotDetection (10x GFP)	N/A	517	N/A	4	N/A		15.57
	1639	Exp 1 well 2	2	SpotDetection (10x GFP)	N/A	518	N/A	4	N/A		15.57
	1640	Exp 1 well 2	2	SpotDetection (10x GFP)	N/A	519	N/A	4	N/A		22.49
	1641	Exp 1 well 2	2	SpotDetection (10x GFP)	N/A	520	N/A	4	N/A		22.49
	1642	Exp 1 well 2	2	SpotDetection (10x GFP)	N/A	521	N/A	4	N/A		15.57
	1643	Exp 1 well 2	2	SpotDetection (10x GFP)	N/A	522	N/A	4	N/A		15.57
	1644	Exp 1 well 2	2	SpotDetection (10x GFP)	N/A	523	N/A	4	N/A		17.3
	1645	Exp 1 well 2	2	SpotDetection (10x GFP)	N/A	524	N/A	4	N/A		41.52
	1646	Exp 1 well 2	2	SpotDetection (10x GFP)	N/A	525	N/A	4	N/A		15.57
	1647	Exp 1 well 2	2	SpotDetection (10x GFP)	N/A	526	N/A	4	N/A		15.57
	1648	Exp 1 well 2	2	SpotDetection (10x GFP)	N/A	527	N/A	4	N/A		15.57
	1649	Exp 1 well 2	2	SpotDetection (10x GFP)	N/A	528	N/A	4	N/A		15.57
	1650	Exp 1 well 2	2	SpotDetection (10x GFP)	N/A	529	N/A	4	N/A		15.57
	1651	Exp 1 well 2	2	SpotDetection (10x GFP)	N/A	530	N/A	4	N/A		15.57
	1652	Exp 1 well 2	2	SpotDetection (10x GFP)	N/A	531	N/A	4	N/A		15.57
	1653	Exp 1 well 2	2	SpotDetection (10x GFP)	N/A	532	N/A	4	N/A		19.03
	1654	Exp 1 well 2	2	SpotDetection (10x GFP)	N/A	533	N/A	4	N/A		17.3
	1655	Exp 1 well 2	2	SpotDetection (10x GFP)	N/A	534	N/A	4	N/A		15.57
	1656	Exp 1 well 2	2	SpotDetection (10x GFP)	N/A	535	N/A	4	N/A		17.3
	1657	Exp 1 well 2	2	SpotDetection (10x GFP)	N/A	536	N/A	4	N/A		29.41
	1658	Exp 1 well 2	2	SpotDetection (10x GFP)	N/A	537	N/A	4	N/A		15.57
	1659	Exp 1 well 2	2	SpotDetection (10x GFP)	N/A	538	N/A	4	N/A		15.57
	1660	Exp 1 well 2	2	SpotDetection (10x GFP)	N/A	539	N/A	4	N/A		13.84
	1661	Exp 1 well 2	2	SpotDetection (10x GFP)	N/A	540	N/A	4	N/A		15.57
	1662	Exp 1 well 2	2	SpotDetection (10x GFP)	N/A	541	N/A	4	N/A		32.87
	1663	Exp 1 well 2	2	SpotDetection (10x GFP)	N/A	542	N/A	4	N/A		15.57
	1664	Exp 1 well 2	2	SpotDetection (10x GFP)	N/A	543	N/A	4	N/A		15.57
	1665	Exp 1 well 2	2	SpotDetection (10x GFP)	N/A	544	N/A	4	N/A		17.3
	1666	Exp 1 well 2	2	SpotDetection (10x GFP)	N/A	545	N/A	4	N/A		25.95
	1667	Exp 1 well 2	2	SpotDetection (10x GFP)	N/A	546	N/A	4	N/A		15.57
	1668	Exp 1 well 2	2	SpotDetection (10x GFP)	N/A	547	N/A	4	N/A		24.22
	1669	Exp 1 well 2	2	SpotDetection (10x GFP)	N/A	548	N/A	4	N/A		27.68
	1670	Exp 1 well 2	2	SpotDetection (10x GFP)	N/A	549	N/A	4	N/A		15.57
	1671	Exp 1 well 2	2	SpotDetection (10x GFP)	N/A	550	N/A	4	N/A		15.57
	1672	Exp 1 well 2	2	SpotDetection (10x GFP)	N/A	551	N/A	4	N/A		27.68
	1673	Exp 1 well 2	2	SpotDetection (10x GFP)	N/A	552	N/A	4	N/A		27.68
	1674	Exp 1 well 2	2	SpotDetection (10x GFP)	N/A	553	N/A	4	N/A		25.95
	1675	Exp 1 well 2	2	SpotDetection (10x GFP)	N/A	554	N/A	4	N/A		15.57
	1676	Exp 1 well 2	2	SpotDetection (10x GFP)	N/A	555	N/A	4	N/A		22.49
	1677	Exp 1 well 2	2	SpotDetection (10x GFP)	N/A	556	N/A	4	N/A		22.49
	1678	Exp 1 well 2	2	SpotDetection (10x GFP)	N/A	557	N/A	4	N/A		15.57
	1679	Exp 1 well 2	2	SpotDetection (10x GFP)	N/A	558	N/A	4	N/A		15.57
	1680	Exp 1 well 2	2	SpotDetection (10x GFP)	N/A	559	N/A	4	N/A		22.49
	1681	Exp 1 well 2	2	SpotDetection (10x GFP)	N/A	560	N/A	4	N/A		32.87
	1682	Exp 1 well 2	2	SpotDetection (10x GFP)	N/A	561	N/A	4	N/A		15.57
	1683	Exp 1 well 2	2	SpotDetection (10x GFP)	N/A	562	N/A	4	N/A		17.3
	1684	Exp 1 well 2	2	SpotDetection (10x GFP)	N/A	563	N/A	4	N/A		41.52
	1685	Exp 1 well 2	2	SpotDetection (10x GFP)	N/A	564	N/A	4	N/A		22.49
	1686	Exp 1 well 2	2	SpotDetection (10x GFP)	N/A	565	N/A	4	N/A		15.57
	1687	Exp 1 well 2	2	SpotDetection (10x GFP)	N/A	566	N/A	4	N/A		15.57
	1688	Exp 1 well 2	2	SpotDetection (10x GFP)	N/A	567	N/A	4	N/A		22.49
	1689	Exp 1 well 2	2	SpotDetection (10x GFP)	N/A	568	N/A	4	N/A		15.57
	1690	Exp 1 well 2	2	SpotDetection (10x GFP)	N/A	569	N/A	4	N/A		15.57
	1691	Exp 1 well 2	2	SpotDetection (10x GFP)	N/A	570	N/A	4	N/A		15.57
	1692	Exp 1 well 2	2	SpotDetection (10x GFP)	N/A	571	N/A	4	N/A		15.57
	1693	Exp 1 well 2	2	SpotDetection (10x GFP)	N/A	572	N/A	4	N/A		15.57
	1694	Exp 1 well 2	2	SpotDetection (10x GFP)	N/A	573	N/A	4	N/A		39.79
	1695	Exp 1 well 2	2	SpotDetection (10x GFP)	N/A	574	N/A	4	N/A		32.87
	1696	Exp 1 well 2	2	SpotDetection (10x GFP)	N/A	575	N/A	4	N/A		27.68
	1697	Exp 1 well 2	2	SpotDetection (10x GFP)	N/A	576	N/A	4	N/A		22.49
	1698	Exp 1 well 2	2	SpotDetection (10x GFP)	N/A	577	N/A	4	N/A		22.49
	1699	Exp 1 well 2	2	SpotDetection (10x GFP)	N/A	578	N/A	4	N/A		15.57
	1700	Exp 1 well 2	2	SpotDetection (10x GFP)	N/A	579	N/A	4	N/A		15.57
	1701	Exp 1 well 2	2	SpotDetection (10x GFP)	N/A	580	N/A	4	N/A		15.57
	1702	Exp 1 well 2	2	SpotDetection (10x GFP)	N/A	581	N/A	4	N/A		15.57
	1703	Exp 1 well 2	2	SpotDetection (10x GFP)	N/A	582	N/A	4	N/A		27.68
	1704	Exp 1 well 2	2	SpotDetection (10x GFP)	N/A	583	N/A	4	N/A		15.57
	1705	Exp 1 well 2	2	SpotDetection (10x GFP)	N/A	584	N/A	4	N/A		29.41
	1706	Exp 1 well 2	2	SpotDetection (10x GFP)	N/A	585	N/A	4	N/A		15.57
	1707	Exp 1 well 2	2	SpotDetection (10x GFP)	N/A	586	N/A	4	N/A		15.57
	1708	Exp 1 well 2	2	SpotDetection (10x GFP)	N/A	587	N/A	4	N/A		15.57
	1709	Exp 1 well 2	2	SpotDetection (10x GFP)	N/A	588	N/A	4	N/A		25.95
	1710	Exp 1 well 2	2	SpotDetection (10x GFP)	N/A	589	N/A	4	N/A		15.57
	1711	Exp 1 well 2	2	SpotDetection (10x GFP)	N/A	590	N/A	4	N/A		24.22
	1712	Exp 1 well 2	2	SpotDetection (10x GFP)	N/A	591	N/A	4	N/A		15.57
	1713	Exp 1 well 2	2	SpotDetection (10x GFP)	N/A	592	N/A	4	N/A		41.52
	1714	Exp 1 well 2	2	SpotDetection (10x GFP)	N/A	593	N/A	4	N/A		15.57
	1715	Exp 1 well 2	2	SpotDetection (10x GFP)	N/A	594	N/A	4	N/A		22.49
	1716	Exp 1 well 2	2	SpotDetection (10x GFP)	N/A	595	N/A	4	N/A		34.6
	1717	Exp 1 well 2	2	SpotDetection (10x GFP)	N/A	596	N/A	4	N/A		15.57
	1718	Exp 1 well 2	2	SpotDetection (10x GFP)	N/A	597	N/A	4	N/A		22.49
	1719	Exp 1 well 2	2	SpotDetection (10x GFP)	N/A	598	N/A	4	N/A		22.49
	1720	Exp 1 well 2	2	SpotDetection (10x GFP)	N/A	599	N/A	4	N/A		29.41
	1721	Exp 1 well 2	2	SpotDetection (10x GFP)	N/A	600	N/A	4	N/A		19.03
	1722	Exp 1 well 2	2	SpotDetection (10x GFP)	N/A	601	N/A	4	N/A		22.49
	1723	Exp 1 well 2	2	SpotDetection (10x GFP)	N/A	602	N/A	4	N/A		19.03
	1724	Exp 1 well 2	2	SpotDetection (10x GFP)	N/A	603	N/A	4	N/A		15.57
	1725	Exp 1 well 2	2	SpotDetection (10x GFP)	N/A	604	N/A	4	N/A		17.3
	1726	Exp 1 well 2	2	SpotDetection (10x GFP)	N/A	605	N/A	4	N/A		15.57
	1727	Exp 1 well 2	2	SpotDetection (10x GFP)	N/A	606	N/A	4	N/A		20.76
	1728	Exp 1 well 2	2	SpotDetection (10x GFP)	N/A	607	N/A	4	N/A		27.68
	1729	Exp 1 well 2	2	SpotDetection (10x GFP)	N/A	608	N/A	4	N/A		15.57
	1730	Exp 1 well 2	2	SpotDetection (10x GFP)	N/A	609	N/A	4	N/A		17.3
	1731	Exp 1 well 2	2	SpotDetection (10x GFP)	N/A	610	N/A	4	N/A		22.49
	1732	Exp 1 well 2	2	SpotDetection (10x GFP)	N/A	611	N/A	4	N/A		48.44
	1733	Exp 1 well 2	2	SpotDetection (10x GFP)	N/A	612	N/A	4	N/A		27.68
	1734	Exp 1 well 2	2	SpotDetection (10x GFP)	N/A	613	N/A	4	N/A		32.87
	1735	Exp 1 well 2	2	SpotDetection (10x GFP)	N/A	614	N/A	4	N/A		15.57
	1736	Exp 1 well 2	2	SpotDetection (10x GFP)	N/A	615	N/A	4	N/A		15.57
	1737	Exp 1 well 2	2	SpotDetection (10x GFP)	N/A	616	N/A	4	N/A		29.41
	1738	Exp 1 well 2	2	SpotDetection (10x GFP)	N/A	617	N/A	4	N/A		15.57
	1739	Exp 1 well 2	2	SpotDetection (10x GFP)	N/A	618	N/A	4	N/A		27.68
	1740	Exp 1 well 2	2	SpotDetection (10x GFP)	N/A	619	N/A	4	N/A		38.06
	1741	Exp 1 well 2	2	SpotDetection (10x GFP)	N/A	620	N/A	4	N/A		15.57
	1742	Exp 1 well 2	2	SpotDetection (10x GFP)	N/A	621	N/A	4	N/A		19.03
	1743	Exp 1 well 2	2	SpotDetection (10x GFP)	N/A	622	N/A	4	N/A		22.49
	1744	Exp 1 well 2	2	SpotDetection (10x GFP)	N/A	623	N/A	4	N/A		15.57
	1745	Exp 1 well 2	2	SpotDetection (10x GFP)	N/A	624	N/A	4	N/A		15.57
	1746	Exp 1 well 2	2	SpotDetection (10x GFP)	N/A	625	N/A	4	N/A		15.57
	1747	Exp 1 well 2	2	SpotDetection (10x GFP)	N/A	626	N/A	4	N/A		15.57
	1748	Exp 1 well 2	2	SpotDetection (10x GFP)	N/A	627	N/A	4	N/A		32.87
	1749	Exp 1 well 2	2	SpotDetection (10x GFP)	N/A	628	N/A	4	N/A		17.3
	1750	Exp 1 well 2	2	SpotDetection (10x GFP)	N/A	629	N/A	4	N/A		58.82
	1751	Exp 1 well 2	2	SpotDetection (10x GFP)	N/A	630	N/A	4	N/A		27.68
	1752	Exp 1 well 2	2	SpotDetection (10x GFP)	N/A	631	N/A	4	N/A		24.22
	1753	Exp 1 well 2	2	SpotDetection (10x GFP)	N/A	632	N/A	4	N/A		15.57
	1754	Exp 1 well 2	2	SpotDetection (10x GFP)	N/A	633	N/A	4	N/A		15.57
	1755	Exp 1 well 2	2	SpotDetection (10x GFP)	N/A	634	N/A	4	N/A		15.57
	1756	Exp 1 well 2	2	SpotDetection (10x GFP)	N/A	635	N/A	4	N/A		15.57
	1757	Exp 1 well 2	2	SpotDetection (10x GFP)	N/A	636	N/A	4	N/A		22.49
	1758	Exp 1 well 2	2	SpotDetection (10x GFP)	N/A	637	N/A	4	N/A		15.57
	1759	Exp 1 well 2	2	SpotDetection (10x GFP)	N/A	638	N/A	4	N/A		27.68
	1760	Exp 1 well 2	2	SpotDetection (10x GFP)	N/A	639	N/A	4	N/A		15.57
	1761	Exp 1 well 2	2	SpotDetection (10x GFP)	N/A	640	N/A	4	N/A		15.57
	1762	Exp 1 well 2	2	SpotDetection (10x GFP)	N/A	641	N/A	4	N/A		22.49
	1763	Exp 1 well 2	2	SpotDetection (10x GFP)	N/A	642	N/A	4	N/A		15.57
	1764	Exp 1 well 2	2	SpotDetection (10x GFP)	N/A	643	N/A	4	N/A		17.3
	1765	Exp 1 well 2	2	SpotDetection (10x GFP)	N/A	644	N/A	4	N/A		31.14
	1766	Exp 1 well 2	2	SpotDetection (10x GFP)	N/A	645	N/A	4	N/A		15.57
	1767	Exp 1 well 2	2	SpotDetection (10x GFP)	N/A	646	N/A	4	N/A		15.57
	1768	Exp 1 well 2	2	SpotDetection (10x GFP)	N/A	647	N/A	4	N/A		22.49
	1769	Exp 1 well 2	2	SpotDetection (10x GFP)	N/A	648	N/A	4	N/A		15.57
	1770	Exp 1 well 2	2	SpotDetection (10x GFP)	N/A	649	N/A	4	N/A		22.49
	1771	Exp 1 well 2	2	SpotDetection (10x GFP)	N/A	650	N/A	4	N/A		36.33
	1772	Exp 1 well 2	2	SpotDetection (10x GFP)	N/A	651	N/A	4	N/A		22.49
	1773	Exp 1 well 2	2	SpotDetection (10x GFP)	N/A	652	N/A	4	N/A		15.57
	1774	Exp 1 well 2	2	SpotDetection (10x GFP)	N/A	653	N/A	4	N/A		19.03
	1775	Exp 1 well 2	2	SpotDetection (10x GFP)	N/A	654	N/A	4	N/A		15.57
	1776	Exp 1 well 2	2	SpotDetection (10x GFP)	N/A	655	N/A	4	N/A		19.03
	1777	Exp 1 well 2	2	SpotDetection (10x GFP)	N/A	656	N/A	4	N/A		15.57
	1778	Exp 1 well 2	2	SpotDetection (10x GFP)	N/A	657	N/A	4	N/A		19.03
	1779	Exp 1 well 2	2	SpotDetection (10x GFP)	N/A	658	N/A	4	N/A		27.68
	1780	Exp 1 well 2	2	SpotDetection (10x GFP)	N/A	659	N/A	4	N/A		15.57
	1781	Exp 1 well 2	2	SpotDetection (10x GFP)	N/A	660	N/A	4	N/A		17.3
	1782	Exp 1 well 2	2	SpotDetection (10x GFP)	N/A	661	N/A	4	N/A		27.68
	1783	Exp 1 well 2	2	SpotDetection (10x GFP)	N/A	662	N/A	4	N/A		29.41
	1784	Exp 1 well 2	2	SpotDetection (10x GFP)	N/A	663	N/A	4	N/A		15.57
	1785	Exp 1 well 2	2	SpotDetection (10x GFP)	N/A	664	N/A	4	N/A		22.49
	1786	Exp 1 well 2	2	SpotDetection (10x GFP)	N/A	665	N/A	4	N/A		17.3
	1787	Exp 1 well 2	2	SpotDetection (10x GFP)	N/A	666	N/A	4	N/A		31.14
	1788	Exp 1 well 2	2	SpotDetection (10x GFP)	N/A	667	N/A	4	N/A		15.57
	1789	Exp 1 well 2	2	SpotDetection (10x GFP)	N/A	668	N/A	4	N/A		17.3
	1790	Exp 1 well 2	2	SpotDetection (10x GFP)	N/A	669	N/A	4	N/A		17.3
	1791	Exp 1 well 2	2	SpotDetection (10x GFP)	N/A	670	N/A	4	N/A		22.49
	1792	Exp 1 well 2	2	SpotDetection (10x GFP)	N/A	671	N/A	4	N/A		17.3
	1793	Exp 1 well 2	2	SpotDetection (10x GFP)	N/A	672	N/A	4	N/A		15.57
	1794	Exp 1 well 2	2	SpotDetection (10x GFP)	N/A	673	N/A	4	N/A		15.57
	1795	Exp 1 well 2	2	SpotDetection (10x GFP)	N/A	674	N/A	4	N/A		22.49
	1796	Exp 1 well 2	2	SpotDetection (10x GFP)	N/A	675	N/A	4	N/A		15.57
	1797	Exp 1 well 2	2	SpotDetection (10x GFP)	N/A	676	N/A	4	N/A		15.57
	1798	Exp 1 well 2	2	SpotDetection (10x GFP)	N/A	677	N/A	4	N/A		43.25
	1799	Exp 1 well 2	2	SpotDetection (10x GFP)	N/A	678	N/A	4	N/A		27.68
	1800	Exp 1 well 2	2	SpotDetection (10x GFP)	N/A	679	N/A	4	N/A		29.41
	1801	Exp 1 well 2	2	SpotDetection (10x GFP)	N/A	680	N/A	4	N/A		15.57
	1802	Exp 1 well 2	2	SpotDetection (10x GFP)	N/A	681	N/A	4	N/A		36.33
	1803	Exp 1 well 2	2	SpotDetection (10x GFP)	N/A	682	N/A	4	N/A		22.49
	1804	Exp 1 well 2	2	SpotDetection (10x GFP)	N/A	683	N/A	4	N/A		51.9
	1805	Exp 1 well 2	2	SpotDetection (10x GFP)	N/A	684	N/A	4	N/A		22.49
	1806	Exp 1 well 2	2	SpotDetection (10x GFP)	N/A	685	N/A	4	N/A		15.57
	1807	Exp 1 well 2	2	SpotDetection (10x GFP)	N/A	686	N/A	4	N/A		15.57
	1808	Exp 1 well 2	2	SpotDetection (10x GFP)	N/A	687	N/A	4	N/A		15.57
	1809	Exp 1 well 2	2	SpotDetection (10x GFP)	N/A	688	N/A	4	N/A		17.3
	1810	Exp 1 well 2	2	SpotDetection (10x GFP)	N/A	689	N/A	4	N/A		15.57
	1811	Exp 1 well 2	2	SpotDetection (10x GFP)	N/A	690	N/A	4	N/A		43.25
	1812	Exp 1 well 2	2	SpotDetection (10x GFP)	N/A	691	N/A	4	N/A		27.68
	1813	Exp 1 well 2	2	SpotDetection (10x GFP)	N/A	692	N/A	4	N/A		15.57
	1814	Exp 1 well 2	2	SpotDetection (10x GFP)	N/A	693	N/A	4	N/A		19.03
	1815	Exp 1 well 2	2	SpotDetection (10x GFP)	N/A	694	N/A	4	N/A		15.57
	1816	Exp 1 well 2	2	SpotDetection (10x GFP)	N/A	695	N/A	4	N/A		39.79
	1817	Exp 1 well 2	2	SpotDetection (10x GFP)	N/A	696	N/A	4	N/A		17.3
	1818	Exp 1 well 2	2	SpotDetection (10x GFP)	N/A	697	N/A	4	N/A		22.49
	1819	Exp 1 well 2	2	SpotDetection (10x GFP)	N/A	698	N/A	4	N/A		36.33
	1820	Exp 1 well 2	2	SpotDetection (10x GFP)	N/A	699	N/A	4	N/A		32.87
	1821	Exp 1 well 2	2	SpotDetection (10x GFP)	N/A	700	N/A	4	N/A		20.76
	1822	Exp 1 well 2	2	SpotDetection (10x GFP)	N/A	701	N/A	4	N/A		15.57
	1823	Exp 1 well 2	2	SpotDetection (10x GFP)	N/A	702	N/A	4	N/A		24.22
	1824	Exp 1 well 2	2	SpotDetection (10x GFP)	N/A	703	N/A	4	N/A		17.3
	1825	Exp 1 well 2	2	SpotDetection (10x GFP)	N/A	704	N/A	4	N/A		38.06
	1826	Exp 1 well 2	2	SpotDetection (10x GFP)	N/A	705	N/A	4	N/A		15.57
	1827	Exp 1 well 2	2	SpotDetection (10x GFP)	N/A	706	N/A	4	N/A		15.57
	1828	Exp 1 well 2	2	SpotDetection (10x GFP)	N/A	707	N/A	4	N/A		22.49
	1829	Exp 1 well 2	2	SpotDetection (10x GFP)	N/A	708	N/A	4	N/A		27.68
	1830	Exp 1 well 2	2	SpotDetection (10x GFP)	N/A	709	N/A	4	N/A		15.57
	1831	Exp 1 well 2	2	SpotDetection (10x GFP)	N/A	710	N/A	4	N/A		15.57
	1832	Exp 1 well 2	2	SpotDetection (10x GFP)	N/A	711	N/A	4	N/A		15.57
	1833	Exp 1 well 2	2	SpotDetection (10x GFP)	N/A	712	N/A	4	N/A		19.03
	1834	Exp 1 well 2	2	SpotDetection (10x GFP)	N/A	713	N/A	4	N/A		22.49
	1835	Exp 1 well 2	2	SpotDetection (10x GFP)	N/A	714	N/A	4	N/A		15.57
	1836	Exp 1 well 2	2	SpotDetection (10x GFP)	N/A	715	N/A	4	N/A		15.57
	1837	Exp 1 well 2	2	SpotDetection (10x GFP)	N/A	716	N/A	4	N/A		15.57
	1838	Exp 1 well 2	2	SpotDetection (10x GFP)	N/A	717	N/A	4	N/A		24.22
	1839	Exp 1 well 2	2	SpotDetection (10x GFP)	N/A	718	N/A	4	N/A		22.49
	1840	Exp 1 well 2	2	SpotDetection (10x GFP)	N/A	719	N/A	4	N/A		15.57
	1841	Exp 1 well 2	2	SpotDetection (10x GFP)	N/A	720	N/A	4	N/A		15.57
	1842	Exp 1 well 2	2	SpotDetection (10x GFP)	N/A	721	N/A	4	N/A		13.84
	1843	Exp 1 well 2	2	SpotDetection (10x GFP)	N/A	722	N/A	4	N/A		15.57
	1844	Exp 1 well 2	2	SpotDetection (10x GFP)	N/A	723	N/A	4	N/A		29.41
	1845	Exp 1 well 2	2	SpotDetection (10x GFP)	N/A	724	N/A	4	N/A		15.57
	1846	Exp 1 well 2	2	SpotDetection (10x GFP)	N/A	725	N/A	4	N/A		15.57
	1847	Exp 1 well 2	2	SpotDetection (10x GFP)	N/A	726	N/A	4	N/A		27.68
	1848	Exp 1 well 2	2	SpotDetection (10x GFP)	N/A	727	N/A	4	N/A		15.57
	1849	Exp 1 well 2	2	SpotDetection (10x GFP)	N/A	728	N/A	4	N/A		22.49
	1850	Exp 1 well 2	2	SpotDetection (10x GFP)	N/A	729	N/A	4	N/A		17.3
	1851	Exp 1 well 2	2	SpotDetection (10x GFP)	N/A	730	N/A	4	N/A		17.3
	1852	Exp 1 well 2	2	SpotDetection (10x GFP)	N/A	731	N/A	4	N/A		20.76
	1853	Exp 1 well 2	2	SpotDetection (10x GFP)	N/A	732	N/A	4	N/A		15.57
	1854	Exp 1 well 2	2	SpotDetection (10x GFP)	N/A	733	N/A	4	N/A		43.25
	1855	Exp 1 well 2	2	SpotDetection (10x GFP)	N/A	734	N/A	4	N/A		24.22
	1856	Exp 1 well 2	2	SpotDetection (10x GFP)	N/A	735	N/A	4	N/A		41.52
	1857	Exp 1 well 2	2	SpotDetection (10x GFP)	N/A	736	N/A	4	N/A		15.57
	1858	Exp 1 well 2	2	SpotDetection (10x GFP)	N/A	737	N/A	4	N/A		15.57
	1859	Exp 1 well 2	2	SpotDetection (10x GFP)	N/A	738	N/A	4	N/A		36.33
	1860	Exp 1 well 2	2	SpotDetection (10x GFP)	N/A	739	N/A	4	N/A		22.49
	1861	Exp 1 well 2	2	SpotDetection (10x GFP)	N/A	740	N/A	4	N/A		22.49
	1862	Exp 1 well 2	2	SpotDetection (10x GFP)	N/A	741	N/A	4	N/A		5.19
	1863	Exp 1 well 2	2	SpotDetection (10x GFP)	N/A	742	N/A	4	N/A		15.57
	1864	Exp 1 well 2	2	SpotDetection (10x GFP)	N/A	743	N/A	4	N/A		34.6
	1865	Exp 1 well 2	2	SpotDetection (10x GFP)	N/A	744	N/A	4	N/A		29.41
	1866	Exp 1 well 2	2	SpotDetection (10x GFP)	N/A	745	N/A	4	N/A		41.52
	1867	Exp 1 well 2	2	SpotDetection (10x GFP)	N/A	746	N/A	4	N/A		24.22
	1868	Exp 1 well 2	2	SpotDetection (10x GFP)	N/A	747	N/A	4	N/A		15.57
	1869	Exp 1 well 2	2	SpotDetection (10x GFP)	N/A	748	N/A	4	N/A		15.57
	1870	Exp 1 well 2	2	SpotDetection (10x GFP)	N/A	749	N/A	4	N/A		15.57
	1871	Exp 1 well 2	2	SpotDetection (10x GFP)	N/A	750	N/A	4	N/A		22.49
	1872	Exp 1 well 2	2	SpotDetection (10x GFP)	N/A	751	N/A	4	N/A		15.57
	1873	Exp 1 well 2	2	SpotDetection (10x GFP)	N/A	752	N/A	4	N/A		27.68
	1874	Exp 1 well 2	2	SpotDetection (10x GFP)	N/A	753	N/A	4	N/A		15.57
	1875	Exp 1 well 2	2	SpotDetection (10x GFP)	N/A	754	N/A	4	N/A		15.57
	1876	Exp 1 well 2	2	SpotDetection (10x GFP)	N/A	755	N/A	4	N/A		24.22
	1877	Exp 1 well 2	2	SpotDetection (10x GFP)	N/A	756	N/A	4	N/A		29.41
	1878	Exp 1 well 2	2	SpotDetection (10x GFP)	N/A	757	N/A	4	N/A		22.49
	1879	Exp 1 well 2	2	SpotDetection (10x GFP)	N/A	758	N/A	4	N/A		24.22
	1880	Exp 1 well 2	2	SpotDetection (10x GFP)	N/A	759	N/A	4	N/A		29.41
	1881	Exp 1 well 2	2	SpotDetection (10x GFP)	N/A	760	N/A	4	N/A		22.49
	1882	Exp 1 well 2	2	SpotDetection (10x GFP)	N/A	761	N/A	4	N/A		15.57
	1883	Exp 1 well 2	2	SpotDetection (10x GFP)	N/A	762	N/A	4	N/A		15.57
	1884	Exp 1 well 2	2	SpotDetection (10x GFP)	N/A	763	N/A	4	N/A		20.76
	1885	Exp 1 well 2	2	SpotDetection (10x GFP)	N/A	764	N/A	4	N/A		15.57
	1886	Exp 1 well 2	2	SpotDetection (10x GFP)	N/A	765	N/A	4	N/A		22.49
	1887	Exp 1 well 2	2	SpotDetection (10x GFP)	N/A	766	N/A	4	N/A		15.57
	1888	Exp 1 well 2	2	SpotDetection (10x GFP)	N/A	767	N/A	4	N/A		15.57
	1889	Exp 1 well 2	2	SpotDetection (10x GFP)	N/A	768	N/A	4	N/A		15.57
	1890	Exp 1 well 2	2	SpotDetection (10x GFP)	N/A	769	N/A	4	N/A		22.49
	1891	Exp 1 well 2	2	SpotDetection (10x GFP)	N/A	770	N/A	4	N/A		15.57
	1892	Exp 1 well 2	2	SpotDetection (10x GFP)	N/A	771	N/A	4	N/A		22.49
	1893	Exp 1 well 2	2	SpotDetection (10x GFP)	N/A	772	N/A	4	N/A		34.6
	1894	Exp 1 well 2	2	SpotDetection (10x GFP)	N/A	773	N/A	4	N/A		15.57
	1895	Exp 1 well 2	2	SpotDetection (10x GFP)	N/A	774	N/A	4	N/A		17.3
	1896	Exp 1 well 2	2	SpotDetection (10x GFP)	N/A	775	N/A	4	N/A		15.57
	1897	Exp 1 well 2	2	SpotDetection (10x GFP)	N/A	776	N/A	4	N/A		15.57
	1898	Exp 1 well 2	2	SpotDetection (10x GFP)	N/A	777	N/A	4	N/A		34.6
	1899	Exp 1 well 2	2	SpotDetection (10x GFP)	N/A	778	N/A	4	N/A		20.76
	1900	Exp 1 well 2	2	SpotDetection (10x GFP)	N/A	779	N/A	4	N/A		32.87
	1901	Exp 1 well 2	2	SpotDetection (10x GFP)	N/A	780	N/A	4	N/A		15.57
	1902	Exp 1 well 2	2	SpotDetection (10x GFP)	N/A	781	N/A	4	N/A		15.57
	1903	Exp 1 well 2	2	SpotDetection (10x GFP)	N/A	782	N/A	4	N/A		17.3
	1904	Exp 1 well 2	2	SpotDetection (10x GFP)	N/A	783	N/A	4	N/A		17.3
	1905	Exp 1 well 2	2	SpotDetection (10x GFP)	N/A	784	N/A	4	N/A		15.57
	1906	Exp 1 well 2	2	SpotDetection (10x GFP)	N/A	785	N/A	4	N/A		22.49
	1907	Exp 1 well 2	2	SpotDetection (10x GFP)	N/A	786	N/A	4	N/A		34.6
	1908	Exp 1 well 2	2	SpotDetection (10x GFP)	N/A	787	N/A	4	N/A		15.57
	1909	Exp 1 well 2	2	SpotDetection (10x GFP)	N/A	788	N/A	4	N/A		15.57
	1910	Exp 1 well 2	2	SpotDetection (10x GFP)	N/A	789	N/A	4	N/A		36.33
	1911	Exp 1 well 2	2	SpotDetection (10x GFP)	N/A	790	N/A	4	N/A		15.57
	1912	Exp 1 well 2	2	SpotDetection (10x GFP)	N/A	791	N/A	4	N/A		15.57
	1913	Exp 1 well 2	2	SpotDetection (10x GFP)	N/A	792	N/A	4	N/A		15.57
	1914	Exp 1 well 2	2	SpotDetection (10x GFP)	N/A	793	N/A	4	N/A		15.57
	1915	Exp 1 well 2	2	SpotDetection (10x GFP)	N/A	794	N/A	4	N/A		27.68
	1916	Exp 1 well 2	2	SpotDetection (10x GFP)	N/A	795	N/A	4	N/A		32.87
	1917	Exp 1 well 2	2	SpotDetection (10x GFP)	N/A	796	N/A	4	N/A		15.57
	1918	Exp 1 well 2	2	SpotDetection (10x GFP)	N/A	797	N/A	4	N/A		19.03
	1919	Exp 1 well 2	2	SpotDetection (10x GFP)	N/A	798	N/A	4	N/A		19.03
	1920	Exp 1 well 2	2	SpotDetection (10x GFP)	N/A	799	N/A	4	N/A		29.41
	1921	Exp 1 well 2	2	SpotDetection (10x GFP)	N/A	800	N/A	4	N/A		44.98
	1922	Exp 1 well 2	2	SpotDetection (10x GFP)	N/A	801	N/A	4	N/A		36.33
	1923	Exp 1 well 2	2	SpotDetection (10x GFP)	N/A	802	N/A	4	N/A		74.39
	1924	Exp 1 well 2	2	SpotDetection (10x GFP)	N/A	803	N/A	4	N/A		15.57
	1925	Exp 1 well 2	2	SpotDetection (10x GFP)	N/A	804	N/A	4	N/A		25.95
	1926	Exp 1 well 2	2	SpotDetection (10x GFP)	N/A	805	N/A	4	N/A		15.57
	1927	Exp 1 well 2	2	SpotDetection (10x GFP)	N/A	806	N/A	4	N/A		15.57
	1928	Exp 1 well 2	2	SpotDetection (10x GFP)	N/A	807	N/A	4	N/A		15.57
	1929	Exp 1 well 2	2	SpotDetection (10x GFP)	N/A	808	N/A	4	N/A		15.57
	1930	Exp 1 well 2	2	SpotDetection (10x GFP)	N/A	809	N/A	4	N/A		15.57
	1931	Exp 1 well 2	2	SpotDetection (10x GFP)	N/A	810	N/A	4	N/A		50.17
	1932	Exp 1 well 2	2	SpotDetection (10x GFP)	N/A	811	N/A	4	N/A		15.57
	1933	Exp 1 well 2	2	SpotDetection (10x GFP)	N/A	812	N/A	4	N/A		17.3
	1934	Exp 1 well 2	2	SpotDetection (10x GFP)	N/A	813	N/A	4	N/A		15.57
	1935	Exp 1 well 2	2	SpotDetection (10x GFP)	N/A	814	N/A	4	N/A		20.76
	1936	Exp 1 well 2	2	SpotDetection (10x GFP)	N/A	815	N/A	4	N/A		19.03
	1937	Exp 1 well 2	2	SpotDetection (10x GFP)	N/A	816	N/A	4	N/A		24.22
	1938	Exp 1 well 2	2	SpotDetection (10x GFP)	N/A	817	N/A	4	N/A		25.95
	1939	Exp 1 well 2	2	SpotDetection (10x GFP)	N/A	818	N/A	4	N/A		15.57
	1940	Exp 1 well 2	2	SpotDetection (10x GFP)	N/A	819	N/A	4	N/A		17.3
	1941	Exp 1 well 2	2	SpotDetection (10x GFP)	N/A	820	N/A	4	N/A		22.49
	1942	Exp 1 well 2	2	SpotDetection (10x GFP)	N/A	821	N/A	4	N/A		58.82
	1943	Exp 1 well 2	2	SpotDetection (10x GFP)	N/A	822	N/A	4	N/A		36.33
	1944	Exp 1 well 2	2	SpotDetection (10x GFP)	N/A	823	N/A	4	N/A		15.57
	1945	Exp 1 well 2	2	SpotDetection (10x GFP)	N/A	824	N/A	4	N/A		50.17
	1946	Exp 1 well 2	2	SpotDetection (10x GFP)	N/A	825	N/A	4	N/A		27.68
	1947	Exp 1 well 2	2	SpotDetection (10x GFP)	N/A	826	N/A	4	N/A		17.3
	1948	Exp 1 well 2	2	SpotDetection (10x GFP)	N/A	827	N/A	4	N/A		19.03
	1949	Exp 1 well 2	2	SpotDetection (10x GFP)	N/A	828	N/A	4	N/A		15.57
	1950	Exp 1 well 2	2	SpotDetection (10x GFP)	N/A	829	N/A	4	N/A		15.57
	1951	Exp 1 well 2	2	SpotDetection (10x GFP)	N/A	830	N/A	4	N/A		15.57
	1952	Exp 1 well 2	2	SpotDetection (10x GFP)	N/A	831	N/A	4	N/A		15.57
	1953	Exp 1 well 2	2	SpotDetection (10x GFP)	N/A	832	N/A	4	N/A		15.57
	1954	Exp 1 well 2	2	SpotDetection (10x GFP)	N/A	833	N/A	4	N/A		31.14
	1955	Exp 1 well 2	2	SpotDetection (10x GFP)	N/A	834	N/A	4	N/A		15.57
	1956	Exp 1 well 2	2	SpotDetection (10x GFP)	N/A	835	N/A	4	N/A		19.03
	1957	Exp 1 well 2	2	SpotDetection (10x GFP)	N/A	836	N/A	4	N/A		15.57
	1958	Exp 1 well 2	2	SpotDetection (10x GFP)	N/A	837	N/A	4	N/A		15.57
	1959	Exp 1 well 2	2	SpotDetection (10x GFP)	N/A	838	N/A	4	N/A		24.22
	1960	Exp 1 well 2	2	SpotDetection (10x GFP)	N/A	839	N/A	4	N/A		15.57
	1961	Exp 1 well 2	2	SpotDetection (10x GFP)	N/A	840	N/A	4	N/A		15.57
	1962	Exp 1 well 2	2	SpotDetection (10x GFP)	N/A	841	N/A	4	N/A		15.57
	1963	Exp 1 well 2	2	SpotDetection (10x GFP)	N/A	842	N/A	4	N/A		24.22
	1964	Exp 1 well 2	2	SpotDetection (10x GFP)	N/A	843	N/A	4	N/A		15.57
	1965	Exp 1 well 2	2	SpotDetection (10x GFP)	N/A	844	N/A	4	N/A		17.3
	1966	Exp 1 well 2	2	SpotDetection (10x GFP)	N/A	845	N/A	4	N/A		15.57
	1967	Exp 1 well 2	2	SpotDetection (10x GFP)	N/A	846	N/A	4	N/A		15.57
	1968	Exp 1 well 2	2	SpotDetection (10x GFP)	N/A	847	N/A	4	N/A		15.57
	1969	Exp 1 well 2	2	SpotDetection (10x GFP)	N/A	848	N/A	4	N/A		48.44
	1970	Exp 1 well 2	2	SpotDetection (10x GFP)	N/A	849	N/A	4	N/A		15.57
	1971	Exp 1 well 2	2	SpotDetection (10x GFP)	N/A	850	N/A	4	N/A		25.95
	1972	Exp 1 well 2	2	SpotDetection (10x GFP)	N/A	851	N/A	4	N/A		22.49
	1973	Exp 1 well 2	2	SpotDetection (10x GFP)	N/A	852	N/A	4	N/A		57.09
	1974	Exp 1 well 2	2	SpotDetection (10x GFP)	N/A	853	N/A	4	N/A		31.14
	1975	Exp 1 well 2	2	SpotDetection (10x GFP)	N/A	854	N/A	4	N/A		32.87
	1976	Exp 1 well 2	2	SpotDetection (10x GFP)	N/A	855	N/A	4	N/A		15.57
	1977	Exp 1 well 2	2	SpotDetection (10x GFP)	N/A	856	N/A	4	N/A		27.68
	1978	Exp 1 well 2	2	SpotDetection (10x GFP)	N/A	857	N/A	4	N/A		17.3
	1979	Exp 1 well 2	2	SpotDetection (10x GFP)	N/A	858	N/A	4	N/A		38.06
	1980	Exp 1 well 2	2	SpotDetection (10x GFP)	N/A	859	N/A	4	N/A		31.14
	1981	Exp 1 well 2	2	SpotDetection (10x GFP)	N/A	860	N/A	4	N/A		22.49
	1982	Exp 1 well 2	2	SpotDetection (10x GFP)	N/A	861	N/A	4	N/A		15.57
	1983	Exp 1 well 2	2	SpotDetection (10x GFP)	N/A	862	N/A	4	N/A		15.57
	1984	Exp 1 well 2	2	SpotDetection (10x GFP)	N/A	863	N/A	4	N/A		15.57
	1985	Exp 1 well 2	2	SpotDetection (10x GFP)	N/A	864	N/A	4	N/A		15.57
	1986	Exp 1 well 2	2	SpotDetection (10x GFP)	N/A	865	N/A	4	N/A		27.68
	1987	Exp 1 well 2	2	SpotDetection (10x GFP)	N/A	866	N/A	4	N/A		15.57
	1988	Exp 1 well 2	2	SpotDetection (10x GFP)	N/A	867	N/A	4	N/A		39.79
	1989	Exp 1 well 2	2	SpotDetection (10x GFP)	N/A	868	N/A	4	N/A		43.25
[truncated: 269 more rows]
